# Supplementary material for: Glucose Uncouples Nitrogen Sensing From Chlorosis via a Photosynthetic Checkpoint in Synechocystis sp. PCC 6803
Source: Physiol Plant. 2025 Nov 21;177(6):e70645. doi: 10.1111/ppl.70645 (PMC12638213; doi:10.1111/ppl.70645)
Supplement: Supplementary file 4 — Table S3: ppl70645‐sup‐0004‐TableS3.xlsx. [file PPL-177-e70645-s002.xlsx]

## Sheet: 3h -N vs C
Gene	log2FoldChange	pvalue	padj	gene symbol Assembly	gene symbol by cyanobase	product by Assembly	description by cyanobase	functional category
ssl0452	6.01755	1.24949e-68	3.09392e-66		nblA1,nblA,ssl0452	NblA/ycf18 family protein	phycobilisome degradation protein NblA	Photosynthesis and respiration
sll0784	5.36738	4.27709e-17	7.36254e-16		merR	Nit6803 family nitriliase	nitrilase	Amino acid biosynthesis
sll0786	5.18016	5.95106e-08	3.62887e-07		NA	GNAT family N-acetyltransferase	unknown protein	Unknown
ssl0453	5.03807	2.6779e-62	5.07069e-60		nblA2,nblA,ssl0453	NblA/ycf18 family protein	phycobilisome degradation protein NblA	Photosynthesis and respiration
sll1017	4.87171	6.45868e-77	2.07905e-74		amt2,amt1,amt	ammonium transporter	ammonium/methylammonium permease	Transport and binding proteins
sll0785	4.78282	1.95732e-12	2.18771e-11		NA	MSMEG_0568 family radical SAM protein	unknown protein	Unknown
sll0783	4.75977	6.35543e-15	8.85634e-14		sll0783	MSMEG_0572 family nitrogen starvation response protein	unknown protein	Unknown
sll0536	4.52816	9.7862e-105	6.3003e-102		kchX	potassium channel protein	probable potassium channel protein	Transport and binding proteins
sll0787	4.2617	7.74152e-21	1.71862e-19		NA	sll0787 family AIR synthase-like protein	hypothetical protein	Hypothetical
sll0782	4.23386	2.29798e-38	1.64382e-36		NA	LuxR C-terminal-related transcriptional regulator	transcriptional regulator	Regulatory functions
slr0288	3.98848	4.13989e-39	3.33158e-37		glnN	glutamine synthetase III	glutamate--ammonia ligase	Amino acid biosynthesis
slr0851	3.97795	3.02855e-63	6.9635e-61		ndh,ndbA	NAD(P)/FAD-dependent oxidoreductase	type 2 NADH dehydrogenase	Photosynthesis and respiration
slr0801	3.86355	9.53171e-30	3.83532e-28		NA	MSMEG_0569 family flavin-dependent oxidoreductase	hypothetical protein	Hypothetical
slr0395	3.70832	1.07156e-36	6.89872e-35		ntcB	LysR family transcriptional regulator	nitrate assimilation transcriptional activator, LysR family protein	Amino acid biosynthesis
sll1271	3.66416	4.36118e-34	2.46292e-32		sll1271	iron uptake porin	probable porin; major outer membrane protein	Cell envelope
sll1634	3.64243	2.55677e-36	1.58274e-34		cnaT	anthranilate phosphoribosyltransferase family protein	hypothetical protein	Hypothetical
sll0537	3.53454	2.44383e-58	3.57576e-56		amt3,amt	ammonium transporter	ammonium/methylammonium permease	Transport and binding proteins
sll0261	3.45631	3.21282e-53	4.13683e-51		NA	NAD-binding protein	hypothetical protein	Hypothetical
sll1082	3.42262	2.96432e-29	1.13597e-27		nrtD	ABC transporter ATP-binding protein	ABC transport system ATP-binding protein	Transport and binding proteins
sll1270	3.37527	5.93208e-26	1.83609e-24		glnHP,bgtB	ABC transporter permease subunit	periplasmic substrate-binding and integral membrane protein of the ABC-type Bgt permease for basic amino acids and glutamine BgtB	Transport and binding proteins
sll0378	3.36241	5.61657e-40	4.63583e-38	cobA	cobA,cysG	uroporphyrinogen-III C-methyltransferase	uroporphyrin-III C-methyltransferase	Biosynthesis of cofactors, prosthetic groups, and carriers
slr1681	3.35397	1.88175e-37	1.26195e-35		NA	hypothetical protein	unknown protein	Unknown
sll0764	3.33124	9.54089e-60	1.46248e-57	urtD	urtD,livG	urea ABC transporter ATP-binding protein UrtD	urea transport system ATP-binding protein	Transport and binding proteins
sll0330	3.32631	4.4035e-31	1.96873e-29		fabG,sll0330	SDR family NAD(P)-dependent oxidoreductase	sepiapterine reductase	Fatty acid, phospholipid and sterol metabolism
sll1080	3.29813	2.683e-27	8.9037e-26		sll1080	aliphatic sulfonate ABC transporter substrate-binding protein	ABC transport system substrate-binding protein	Hypothetical
sll1081	3.23819	3.15086e-34	1.81118e-32		sll1081	ABC transporter permease	ABC transport system permease protein	Transport and binding proteins
sll0733	2.99566	2.04595e-16	3.30951e-15		NA	DUF4278 domain-containing protein	unknown protein	Unknown
sll1001	2.99071	2.48343e-30	1.06589e-28		sltC1	ABC transporter ATP-binding protein	ATP-binding protein of ABC transporter	Transport and binding proteins
slr0447	2.98387	3.38222e-06	1.53994e-05	urtA	urtA,amiC,slr0447	urea ABC transporter substrate-binding protein	periplasmic protein, ABC-type urea transport system substrate-binding protein	Transport and binding proteins
sll1272	2.96489	1.54758e-36	9.76798e-35		NA	Abi-alpha family protein	unknown protein	Unknown
ssl1464	2.93268	1.18776e-16	1.97082e-15		NA	MSMEG_0570 family nitrogen starvation response protein	unknown protein	Unknown
sll0108	2.92863	8.26065e-19	1.59228e-17		amt1,amt	ammonium transporter	ammonium/methylammonium permease	Transport and binding proteins
slr0708	2.91745	4.4527e-15	6.28651e-14		NA	hypothetical protein	periplasmic protein, function unknown	Unknown
slr1201	2.89241	8.90054e-32	4.27625e-30	urtC	urtC,livM,slr1201	urea ABC transporter permease subunit UrtC	urea transport system permease protein	Transport and binding proteins
slr1200	2.84497	9.20793e-30	3.75194e-28		urtB,livH,slr1200	branched-chain amino acid ABC transporter permease	urea transport system permease protein	Transport and binding proteins
slr1912	2.82206	1.32386e-28	4.63207e-27		NA	STAS domain-containing protein	putative PP2C-type protein phosphatase	Transcription
sll0944	2.81523	9.18748e-33	5.01263e-31		NA	DUF1830 domain-containing protein	hypothetical protein	Hypothetical
slr1898	2.80925	2.9115e-41	2.60337e-39	argB	argB	acetylglutamate kinase	N-acetylglutamate kinase	Amino acid biosynthesis
sll0790	2.80382	1.2183e-08	8.27361e-08	rppB	hik31,copS,sll0790,hikC,chk31	two-component system sensor histidine kinase RppB	two-component sensor histidine kinase	Regulatory functions
slr0096	2.78355	1.92047e-17	3.35978e-16		NA	SulP family inorganic anion transporter	low affinity sulfate transporter	Transport and binding proteins
slr1119	2.7753	1.37176e-17	2.4262e-16		NA	GDSL-type esterase/lipase family protein	hypothetical protein	Hypothetical
slr0292	2.7491	1.19948e-38	9.41739e-37		NA	sirohydrochlorin chelatase	hypothetical protein	Hypothetical
sll1330	2.68021	7.77753e-28	2.63535e-26		rre37,atpE,sll1330,crr37	response regulator transcription factor	two-component system response regulator OmpR subfamily	Regulatory functions
slr0099	2.65774	1.85375e-06	8.9196e-06		ISY352f,slr0099	IS701 family transposase	putative transposase	Other categories
sll0789	2.6571	1.93474e-16	3.14542e-15	rppA	copR,rre34,sll0789,rreC	two-component system response regulator RppA	two-component response regulator OmpR subfamily	Regulatory functions
sll0335	2.63412	7.3601e-43	7.40381e-41		NA	circularly permuted type 2 ATP-grasp protein	hypothetical protein	Hypothetical
ssl1918	2.54864	5.1902e-17	8.88684e-16		NA	hypothetical protein	hypothetical protein	Hypothetical
slr1594	2.52874	8.5399e-14	1.08228e-12		rre5,patA,slr1594	response regulator	two-component response regulator PatA subfamily	Regulatory functions
slr1593	2.48327	2.45303e-18	4.64489e-17		ylmD	cyclic diguanylate phosphodiesterase	hypothetical protein	Hypothetical
ssl0707	2.45543	9.2511e-15	1.2672e-13		glnB,ssl0707	P-II family nitrogen regulator	nitrogen regulatory protein P-II	Amino acid biosynthesis
sll1039	2.45273	1.42948e-32	7.66915e-31		NA	alpha-E domain-containing protein	hypothetical protein	Hypothetical
slr1290	2.43894	5.13119e-22	1.28041e-20		NA	Uma2 family endonuclease	hypothetical protein	Hypothetical
slr1993	2.41861	2.53614e-20	5.48376e-19	phaA	phaA,thl,thi	acetyl-CoA acetyltransferase PhaA	PHA-specific beta-ketothiolase	Fatty acid, phospholipid and sterol metabolism
sll0788	2.41654	7.61884e-15	1.04808e-13		copM,sll0788	DUF305 domain-containing protein	hypothetical protein	Hypothetical
slr1863	2.40892	1.06739e-11	1.1048e-10		slr1863	hypothetical protein	unknown protein	Unknown
slr1289	2.38793	7.7891e-23	2.05517e-21		icd,icdA	NADP-dependent isocitrate dehydrogenase	isocitrate dehydrogenase (NADP+)	Energy metabolism
ssl1633	2.36477	1.20159e-18	2.30234e-17
sll0798	2.36043	4.98084e-10	4.23043e-09	rppB	nrsS,rppB,hik30,rppA,NII	two-component system sensor histidine kinase RppB	Ni(II)-sensor and/or redox sensor, two-component sensor histidine kinase	Regulatory functions
slr1913	2.35884	7.92643e-19	1.53706e-17		NA	hypothetical protein	hypothetical protein	Hypothetical
slr0883	2.35264	5.02406e-25	1.47022e-23		psr,slr0883	LCP family protein	hypothetical protein	Hypothetical
sll1119	2.34653	4.36829e-28	1.49591e-26		NA	phosphotransferase enzyme family protein	hypothetical protein	Hypothetical
sll1714	2.33952	2.21239e-12	2.46013e-11
slr1994	2.31888	2.64095e-21	6.16031e-20	phaB	phaB,fabG2,fabG,slr1994	acetoacetyl-CoA reductase PhaB	PHA-specific acetoacetyl-CoA reductase	Fatty acid, phospholipid and sterol metabolism
sll0185	2.31694	1.82725e-21	4.32494e-20		sll0185	DUF4912 domain-containing protein	hypothetical protein	Hypothetical
sll1477	2.3117	3.05922e-36	1.82363e-34		NA	CPBP family glutamic-type intramembrane protease	hypothetical protein	Hypothetical
slr0055	2.3089	2.99871e-32	1.55691e-30		trpG	aminodeoxychorismate/anthranilate synthase component II	anthranilate synthase component II	Amino acid biosynthesis
slr0291	2.29282	1.62634e-15	2.40146e-14		NA	DUF29 domain-containing protein	hypothetical protein	Hypothetical
sll0374	2.28013	9.87665e-18	1.78612e-16	urtE	livG,urtE,braG,livF,livFH	urea ABC transporter ATP-binding subunit UrtE	urea transport system ATP-binding protein	Transport and binding proteins
slr0957	2.25867	2.58907e-20	5.55614e-19		NA	DUF1816 domain-containing protein	hypothetical protein	Hypothetical
sll1291	2.25099	8.35222e-23	2.18584e-21		rre12,taxP2,taxP,sll1291	response regulator	two-component response regulator PatA subfamily	Regulatory functions
slr0023	2.24735	2.5383e-20	5.48376e-19		NA	hypothetical protein	unknown protein	Unknown
slr0054	2.2389	9.24924e-20	1.87253e-18		dgkA	diacylglycerol kinase	diacylglycerol kinase	Fatty acid, phospholipid and sterol metabolism
sll0172	2.21949	5.5402e-21	1.26482e-19		NA	hypothetical protein	periplasmic protein, function unknown	Unknown
slr1367	2.21547	1.61748e-13	1.99489e-12		glgP,glgY,glgP2,slr1367	glycogen/starch/alpha-glucan phosphorylase	glycogen phosphorylase	Central intermediary metabolism
slr0142	2.08297	0.00159389	0.00433706		NA	YoaK family protein	hypothetical protein	Hypothetical
sll1049	2.06278	9.01738e-27	2.93202e-25		sll1049	transglutaminase family protein	hypothetical protein	Hypothetical
slr1746	2.06151	6.60496e-20	1.36291e-18	murI	murI,dga,mulI	glutamate racemase	glutamate racemase	Cell envelope
sll0494	2.0557	1.62883e-11	1.65401e-10		NA	hypothetical protein	unknown protein	Unknown
slr0300	2.04189	5.20409e-09	3.71441e-08		NA	Uma2 family endonuclease	hypothetical protein	Hypothetical
sll1582	2.02473	9.71438e-16	1.47503e-14		NA	DEAD/DEAH box helicase	unknown protein	Unknown
ST6803t25	2.01424	3.98518e-06	1.78667e-05
slr2132	2.00751	6.58925e-11	6.27538e-10	pta	pta	phosphate acetyltransferase	phosphotransacetylase	Energy metabolism
sll0173	2.00658	6.32846e-20	1.31428e-18		vgb	virginiamycin B hydrolase Vgb	virginiamycin B hydrolase, periplasmic protein	Hypothetical
slr1864	1.99621	2.2037e-11	2.1962e-10		NA	AEC family transporter	hypothetical protein	Hypothetical
slr0665	1.99341	1.10478e-15	1.65408e-14	acnB	acnB	bifunctional aconitate hydratase 2/2-methylisocitrate dehydratase	aconitate hydratase	Other categories
sll0225	1.99208	2.22955e-16	3.58847e-15		NA	GH3 auxin-responsive promoter family protein	unknown protein	Unknown
slr1075	1.98895	0.000123889	0.000423803
slr1595	1.98775	9.13419e-22	2.26176e-20		nhaS4	cation:proton antiporter	Na+/H+ antiporter	Transport and binding proteins
sll1441	1.9604	1.71367e-16	2.81445e-15		desB,sll1441	fatty acid desaturase	acyl-lipid desaturase (omega-3)	Fatty acid, phospholipid and sterol metabolism
sll0174	1.95304	5.1623e-18	9.44172e-17		NA	ABC transporter substrate-binding protein	hypothetical protein	Hypothetical
sll1251	1.92481	1.19332e-11	1.22725e-10		NA	tetratricopeptide repeat protein	hypothetical protein	Hypothetical
slr1380	1.92418	1.01027e-11	1.05587e-10	cydB	cydB	cytochrome d ubiquinol oxidase subunit II	quinol oxidase subunit II	Photosynthesis and respiration
slr0044	1.92301	6.55172e-13	7.69708e-12		cmpD,slr0044	nitrate ABC transporter ATP-binding protein	bicarbonate transport system ATP-binding protein	Transport and binding proteins
slr1135	1.90985	1.22155e-08	8.27827e-08		NA	KAP family NTPase	unknown protein	Unknown
slr1067	1.87325	1.9452e-08	1.27528e-07	galE	galE,galD	UDP-glucose 4-epimerase GalE	UDP-glucose 4-epimerase	Energy metabolism
sll0371	1.87031	6.12301e-12	6.56999e-11		NA	reverse transcriptase domain-containing protein	unknown protein	Unknown
slr0884	1.85822	2.88442e-09	2.15344e-08	gap	gap1,slr0884	type I glyceraldehyde-3-phosphate dehydrogenase	glyceraldehyde 3-phosphate dehydrogenase 1 (NAD+)	Energy metabolism
slr1770	1.85773	9.26292e-12	9.77618e-11		NA	hypothetical protein	hypothetical protein	Hypothetical
slr1379	1.85469	4.02422e-12	4.39117e-11		cydA,cyd-1	cytochrome ubiquinol oxidase subunit I	quinol oxidase subunit I	Photosynthesis and respiration
sll1220	1.85189	1.17545e-09	9.41239e-09	hoxE	hoxE,sll1220	bidirectional hydrogenase complex protein HoxE	putative diaphorase subunit of the bidirectional hydrogenase	Other categories
sll0312	1.84475	4.05099e-11	3.93962e-10		appB	ABC transporter permease	probable oligopeptides ABC transporter permease protein	Transport and binding proteins
sll0665	1.82647	0.011961	0.0253973
sll1898	1.82646	2.82015e-14	3.72052e-13		ctaA,sll1898	heme A synthase	hypothetical protein	Hypothetical
sll1498	1.8225	1.51647e-21	3.61594e-20	carA	pyrA,carA	glutamine-hydrolyzing carbamoyl-phosphate synthase small subunit	carbamoyl-phosphate synthase small chain	Energy metabolism
slr1478	1.82038	4.09954e-15	5.81343e-14		NA	stage II sporulation protein M	hypothetical protein	Hypothetical
ssr2016	1.80757	3.6728e-07	1.95417e-06		pgr5,ssr2016	hypothetical protein	hypothetical protein	Hypothetical
ssl2162	1.80681	2.74756e-10	2.41556e-09		NA	hypothetical protein	unknown protein	Unknown
slr1077	1.80012	4.99745e-12	5.39825e-11		gumH	glycosyltransferase	probable glycosyltransferase	Other categories
sll1900	1.79847	1.61346e-13	1.99489e-12		act	Vat family streptogramin A O-acetyltransferase	acetyltransferase	Other categories
sll1221	1.78741	1.42315e-08	9.60402e-08	hoxF	hoxF,sll1221	bidirectional NAD-reducing hydrogenase diaphorase subunit HoxF	diaphorase subunit of the bidirectional hydrogenase	Other categories
slr1074	1.78575	2.74792e-07	1.48665e-06		NA	hypothetical protein	unknown protein	Unknown
slr1136	1.78013	1.44482e-07	8.29031e-07		coxB,ctaCI,ctaC,ctaC1,coxII	cytochrome c oxidase subunit II	cytochrome c oxidase subunit II	Photosynthesis and respiration
slr0114	1.77159	1.19229e-15	1.77685e-14		NA	PP2C family protein-serine/threonine phosphatase	putative PP2C-type protein phosphatase	Unknown
slr1597	1.75521	3.85174e-11	3.7572e-10		parA	ParA family protein	chromosome partitioning ATPase, ParA family	DNA replication, restriction, modification, recombination, and repair
slr1614	1.7425	2.5262e-10	2.23402e-09		NA	DUF2442 domain-containing protein	hypothetical protein	Hypothetical
sll1899	1.73891	5.50641e-13	6.54065e-12		ctaB,coxD	heme o synthase	cytochrome c oxidase folding protein	Photosynthesis and respiration
slr1914	1.73787	2.18074e-08	1.41814e-07		NA	hypothetical protein	hypothetical protein	Hypothetical
slr1065	1.72909	2.32098e-07	1.27062e-06		NA	glycosyltransferase family 2 protein	probable glycosyltransferase	Other categories
slr0043	1.71851	1.04745e-14	1.40651e-13		cmpC,slr0043	nitrate ABC transporter ATP-binding protein	bicarbonate transport system ATP-binding protein	Transport and binding proteins
slr0702	1.71197	7.88182e-07	3.99552e-06		ftsN	hypothetical protein	unknown protein	Unknown
ssl2501	1.69177	4.25922e-10	3.67572e-09	phaP	NA	phasin PhaP	unknown protein	Unknown
slr1899	1.68609	1.9486e-21	4.5785e-20		ureF	urease accessory protein UreF	urease accessory protein F	Central intermediary metabolism
sll0587	1.67968	4.53692e-10	3.88414e-09	pyk	pyk1,pk,pykF,sll0587,pyk	pyruvate kinase	pyruvate kinase	Energy metabolism
sll0983	1.67682	2.8684e-16	4.57099e-15		NA	tRNA (5-methylaminomethyl-2-thiouridine)(34)-methyltransferase MnmD	hypothetical protein	Hypothetical
slr1063	1.67455	1.04663e-06	5.22343e-06		NA	glycosyltransferase	probable glycosyltransferase	Other categories
slr1862	1.67039	4.85062e-07	2.53476e-06		slr1862	hypothetical protein	unknown protein	Unknown
slr1068	1.66619	6.95515e-05	0.000247388		NA	FkbM family methyltransferase	hypothetical protein	Hypothetical
slr0585	1.66057	1.97677e-13	2.42871e-12	argG	argG	argininosuccinate synthase	argininosuccinate synthetase	Amino acid biosynthesis
sll1340	1.65939	9.38601e-11	8.86028e-10		NA	DUF3146 family protein	hypothetical protein	Hypothetical
slr1085	1.65682	3.3415e-17	5.78295e-16		NA	glycosyltransferase family 4 protein	probable glycosyltransferase	Other categories
slr1615	1.65648	3.43964e-08	2.18387e-07		rfbE	DegT/DnrJ/EryC1/StrS family aminotransferase	perosamine synthetase	Cell envelope
slr1612	1.65618	4.46344e-09	3.23341e-08		NA	Uma2 family endonuclease	hypothetical protein	Hypothetical
sll1222	1.65375	1.08962e-06	5.42954e-06		sll1222	Uma2 family endonuclease	hypothetical protein	Hypothetical
ssr1041	1.64736	5.36345e-05	0.000196639		NA	2Fe-2S iron-sulfur cluster-binding protein	hypothetical protein	Hypothetical
slr0573	1.64289	3.27076e-05	0.000123866		NA	hypothetical protein	unknown protein	Unknown
slr1651	1.64192	8.08626e-09	5.62196e-08		hlyB	peptidase domain-containing ABC transporter	ABC transporter ATP-binding protein	Transport and binding proteins
slr0619	1.63975	9.36305e-13	1.08027e-11		NA	amidohydrolase family protein	hypothetical protein	Hypothetical
sll1600	1.63955	0.00510972	0.01205		mntB	metal ABC transporter permease	manganese transport system membrane protein MntB	Transport and binding proteins
slr1613	1.63897	2.71552e-06	1.26136e-05		NA	Uma2 family endonuclease	hypothetical protein	Hypothetical
sll1447	1.62837	0.000127759	0.000433814		NA	DUF4359 domain-containing protein	hypothetical protein	Hypothetical
sll1158	1.62038	0.000987778	0.00283392		NA	hypothetical protein	hypothetical protein	Hypothetical
slr0984	1.61691	4.26916e-13	5.12777e-12	rfbG	rfbG,slr0984	CDP-glucose 4,6-dehydratase	CDP-glucose 4,6-dehydratase	Cell envelope
sll0664	1.61144	2.57564e-06	1.21204e-05		NA	hypothetical protein	unknown protein	Unknown
sll1934	1.60936	9.52002e-11	8.96051e-10		NA	hypothetical protein	hypothetical protein	Hypothetical
sll1225	1.60756	4.49441e-06	1.99003e-05		sll1225	type II toxin-antitoxin system VapC family toxin	unknown protein	Unknown
slr0646	1.60483	7.28204e-15	1.01038e-13	dacB	dacB,pbp,pbp5,pbp4,slr0646	D-alanyl-D-alanine carboxypeptidase/D-alanyl-D-alanine-endopeptidase	probable D-alanyl-D-alanine carboxypeptidase	Cell envelope
sll0780	1.59827	0.010684	0.0230777
slr1070	1.59415	2.38247e-06	1.13282e-05		NA	glycosyltransferase family 2 protein	unknown protein	Unknown
sll0045	1.59108	1.50095e-14	2.00479e-13		spsA,sps	HAD-IIB family hydrolase	sucrose phosphate synthase	Energy metabolism
sll0459	1.58755	6.11862e-17	1.0312e-15	uvrB	uvrB	excinuclease ABC subunit UvrB	excinuclease ABC subunit B	DNA replication, restriction, modification, recombination, and repair
ssl0312	1.58741	1.4909e-06	7.24957e-06
sll0920	1.5858	1.76081e-15	2.58814e-14	ppc	ppc	phosphoenolpyruvate carboxylase	phosphoenolpyruvate carboxylase	Energy metabolism
sll0797	1.56898	3.69896e-05	0.000138614	rppA	nrsR,rppA,rre33,sll0797	two-component system response regulator RppA	redox-responsive and/or Ni(II)-responsive regulator, two-component response regulator OmpR subfamily	Regulatory functions
slr1291	1.56587	2.73616e-09	2.05308e-08		ndhD2,ndhD	NAD(P)H-quinone oxidoreductase subunit 4	NADH dehydrogenase subunit 4	Photosynthesis and respiration
slr1610	1.56388	3.16617e-08	2.02622e-07		slr1610	class I SAM-dependent methyltransferase	putative C-3 methyl transferase	Other categories
slr0467	1.56344	9.69874e-11	9.10211e-10		natA	ABC transporter ATP-binding protein	conserved component of ABC transporter for natural amino acids	Transport and binding proteins
slr0977	1.55144	1.89335e-09	1.46993e-08		rfbA,slr0977	ABC transporter permease	ABC transporter, permease component	Transport and binding proteins
slr1138	1.54807	1.50318e-07	8.57935e-07	ctaE	ctaEI,ctaE,coxC,ctaE1	cytochrome c oxidase subunit CtaE	cytochrome c oxidase subunit III	Photosynthesis and respiration
slr0937	1.54774	8.55086e-13	9.90116e-12		NA	hypothetical protein	unknown protein	Unknown
slr1164	1.54743	8.69207e-07	4.37868e-06		nrdA,dnaF	ribonucleoside-diphosphate reductase subunit alpha	ribonucleotide reductase subunit alpha	Purines, pyrimidines, nucleosides, and nucleotides
slr1066	1.54226	2.21123e-06	1.05451e-05		NA	glycosyltransferase family 4 protein	unknown protein	Unknown
slr1073	1.54126	2.76479e-07	1.49326e-06		NA	glycosyltransferase	unknown protein	Unknown
sll1102	1.52494	9.92506e-09	6.8121e-08		gtrA,sll1102	TRAP transporter small permease subunit	integral membrane protein (small) of a TRAP-type permease that mediates sodium-dependent glutamate transport GtrA	Transport and binding proteins
sll1223	1.5194	4.09004e-06	1.82859e-05	hoxU	hoxU,sll1223	bidirectional hydrogenase complex protein HoxU	diaphorase subunit of the bidirectional hydrogenase	Other categories
slr0092	1.50744	3.41539e-05	0.000128737		NA	TIGR04283 family arsenosugar biosynthesis glycosyltransferase	hypothetical protein	Hypothetical
slr0492	1.50597	2.05623e-09	1.57971e-08		menE	2-succinylbenzoate--CoA ligase	O-succinylbenzoic acid-CoA ligase	Biosynthesis of cofactors, prosthetic groups, and carriers
slr1137	1.50459	2.82071e-06	1.30084e-05	ctaD	coxA,ctaI,ctaDI,ctaD,ctaD1,catD,coxI	cytochrome c oxidase subunit I	cytochrome c oxidase subunit I	Photosynthesis and respiration
sll0449	1.50306	4.46542e-09	3.23341e-08		NA	hypothetical protein	unknown protein	Unknown
sll0741	1.50022	1.23184e-13	1.53694e-12	nifJ	nifJ,Pfo	pyruvate:ferredoxin (flavodoxin) oxidoreductase	pyruvate flavodoxin oxidoreductase	Photosynthesis and respiration
sll1598	1.49893	0.00143815	0.00396013		mntC	metal ABC transporter substrate-binding protein	Mn transporter MntC	Transport and binding proteins
slr1069	1.49001	2.69604e-05	0.000104184		NA	FkbM family methyltransferase	hypothetical protein	Hypothetical
slr2031	1.48723	5.20308e-16	8.05227e-15		rsbU,slr2031	PP2C family protein-serine/threonine phosphatase	putative PP2C-type protein phosphatase, gene required to recover from the nitrogen or sulfate starvation induced stationary phase	Hypothetical
slr0541	1.48422	5.69984e-11	5.47695e-10		NA	gamma-glutamyl-gamma-aminobutyrate hydrolase family protein	probable amidotransferase	Other categories
slr1735	1.48148	1.60359e-07	9.10399e-07		glnQ,bgtA	amino acid ABC transporter ATP-binding protein	ATP-binding subunit of the ABC-type Bgt permease for basic amino acids and glutamine	Transport and binding proteins
sll1671	1.47857	1.99302e-05	7.91064e-05		NA	GNAT family N-acetyltransferase	hypothetical protein	Hypothetical
sll1689	1.47567	3.25085e-15	4.69259e-14		rpoD,sigE,rpoD2-V,rpo,sll1689	RNA polymerase sigma factor, RpoD/SigA family	group2 RNA polymerase sigma factor SigE	Transcription
slr1866	1.47291	1.22136e-05	5.00834e-05		NA	cache domain-containing protein	unknown protein	Unknown
sll0370	1.47091	1.91342e-10	1.71569e-09	carB	carB,pyrA	carbamoyl-phosphate synthase large subunit	carbamoyl-phosphate synthase, pyrimidine-specific, large chain	Energy metabolism
slr1865	1.47028	4.85387e-08	3.00473e-07		NA	ABC transporter substrate-binding protein	unknown protein	Unknown
slr1661	1.46719	1.19945e-15	1.77927e-14		NA	ShlB/FhaC/HecB family hemolysin secretion/activation protein	hypothetical protein	Hypothetical
slr1829	1.46226	2.62467e-06	1.22624e-05	phaE	phaE,slr1829,phaC	class III poly(R)-hydroxyalkanoic acid synthase subunit PhaE	putative poly(3-hydroxyalkanoate) synthase component	Unknown
ssl0020	1.46153	7.84709e-05	0.000276668	petF1	petF,fed1,fedI,fed,ssl0020,fdxI	ferredoxin PetF1	ferredoxin I, essential for growth	Photosynthesis and respiration
slr0645	1.45805	1.03605e-11	1.07582e-10		NA	VWA domain-containing protein	hypothetical protein	Hypothetical
slr1764	1.45729	5.82927e-06	2.53231e-05		capA	TerD family protein	similar to tellurium resistance protein TerE	Other categories
ssr3465	1.45541	2.88737e-05	0.000110517		NA	hypothetical protein	unknown protein	Unknown
sll1870	1.45429	1.11311e-07	6.55043e-07		NA	methionine ABC transporter ATP-binding protein	ATP-binding protein of ABC transporter	Transport and binding proteins
slr2002	1.45284	2.23688e-14	2.97542e-13	cphA	cphA	cyanophycin synthetase	cyanophycin synthetase	Other categories
slr0945	1.44659	2.7293e-05	0.000105217	arsH	arsH	arsenical resistance protein ArsH	arsenical resistance protein ArsH homolog	Other categories
sll0265	1.4445	3.57641e-05	0.000134334		NA	ferritin-like domain-containing protein	unknown protein	Unknown
sll0176	1.44295	3.2745e-09	2.42872e-08
sll1273	1.44038	3.44331e-09	2.53639e-08		NA	hypothetical protein	unknown protein	Unknown
slr0528	1.43973	3.5688e-14	4.66991e-13		murE	UDP-N-acetylmuramoyl-L-alanyl-D-glutamate--2, 6-diaminopimelate ligase	UDP-N-acetylmuramoylalanyl-D-glutamate--2, 6-diaminopimelate ligase	Cell envelope
sll1832	1.43835	1.3989e-13	1.73863e-12		NA	hypothetical protein	hypothetical protein	Hypothetical
sll1675	1.43723	1.6441e-06	7.95844e-06		NA	VOC family protein	hypothetical protein	Hypothetical
slr0914	1.43469	2.5864e-07	1.40636e-06		slr0914	hypothetical protein	unknown protein	Unknown
slr1616	1.43215	1.10001e-07	6.48522e-07		NA	ATP-grasp domain-containing protein	unknown protein	Unknown
slr0913	1.41923	9.42246e-06	3.95965e-05		NA	hypothetical protein	unknown protein	Unknown
slr0666	1.41807	6.34912e-09	4.51166e-08		NA	hypothetical protein	unknown protein	Unknown
slr1245	1.41533	0.00328391	0.00813773		NA	LysR family transcriptional regulator	transcriptional regulator	Regulatory functions
sll1315	1.41429	1.49146e-08	1.00439e-07		NA	hypothetical protein	unknown protein	Unknown
sll0781	1.41347	5.98018e-06	2.59088e-05		NA	DUF1348 family protein	hypothetical protein	Hypothetical
slr0976	1.41304	4.75646e-12	5.15523e-11		NA	Uma2 family endonuclease	hypothetical protein	Hypothetical
slr0018	1.41192	4.62465e-10	3.94874e-09	fumC	fumC	class II fumarate hydratase	fumarase	Energy metabolism
sll0224	1.41171	4.36386e-10	3.74594e-09		NA	amino acid ABC transporter substrate-binding protein	amino-acid ABC transporter binding protein	Transport and binding proteins
slr1064	1.41113	4.12691e-06	1.83996e-05		rfbU,mtfA	glycosyltransferase family 1 protein	probable glycosyltransferase	Cell envelope
sll0354	1.40971	2.07257e-07	1.15227e-06		NA	ABA4-like family protein	hypothetical protein	Hypothetical
ssl3580	1.40722	5.98791e-07	3.08401e-06		hypC	HypC/HybG/HupF family hydrogenase formation chaperone	putative hydrogenase expression/formation protein HypC	Other categories
slr0751	1.40449	1.05507e-12	1.20436e-11		NA	tetratricopeptide repeat protein	hypothetical protein	Hypothetical
sll1163	1.40389	0.014915	0.0307271		NA	cupin domain-containing protein	unknown protein	Unknown
slr0741	1.40289	3.22824e-12	3.55881e-11	phoU	phoU,nmpA,sphU,slr0741	phosphate signaling complex protein PhoU	transcriptional regulator	Regulatory functions
slr1071	1.40227	1.71286e-05	6.88352e-05		NA	bifunctional 2-polyprenyl-6-hydroxyphenol methylase/3-demethylubiquinol 3-O-methyltransferase UbiG	unknown protein	Unknown
sll1314	1.40141	1.59466e-06	7.74238e-06		dctP	TRAP transporter substrate-binding protein	putative C4-dicarboxylase binding protein, periplasmic protein	Hypothetical
slr1266	1.39442	1.89121e-11	1.89062e-10		NA	DUF2808 domain-containing protein	hypothetical protein	Hypothetical
slr0983	1.39296	5.23096e-08	3.22576e-07	rfbF	rfbF,slr0983	glucose-1-phosphate cytidylyltransferase	glucose-1-phosphate cytidylyltransferase	Cell envelope
sll1677	1.39079	3.57798e-10	3.11284e-09		NA	nucleoside recognition domain-containing protein	similar to spore maturation protein B	Other categories
sll0739	1.39009	6.57421e-05	0.000235924	modB	modBC	molybdate ABC transporter permease subunit	ATP-binding protein of molybdate ABC transporter	Transport and binding proteins
slr0827	1.38989	1.43849e-09	1.13492e-08	alr	alr,dal	alanine racemase	alanine racemase	Cell envelope
slr1830	1.38907	3.71323e-05	0.000138987		phaC,phbC,slr1830	class III poly(R)-hydroxyalkanoic acid synthase subunit PhaC	poly(3-hydroxyalkanoate) synthase	Central intermediary metabolism
slr1087	1.38812	7.24551e-13	8.4812e-12		NA	esterase-like activity of phytase family protein	hypothetical protein	Hypothetical
slr1024	1.38524	2.41734e-08	1.56254e-07		pgl2	PAP/fibrillin family protein	fibrillin	Cell envelope
sll0779	1.38508	1.69644e-09	1.32867e-08		sll0779	PAS domain S-box protein	unknown protein	Unknown
slr1004	1.38323	5.50964e-07	2.86057e-06
sll1969	1.38203	1.21348e-06	5.99111e-06		lipA	triacylglycerol lipase	hypothetical protein	Hypothetical
slr0313	1.37963	0.0042797	0.0103271		NA	DsbA family protein	hypothetical protein	Hypothetical
slr1336	1.37143	1.61654e-11	1.64673e-10	cax	cax,synCAX	calcium/proton exchanger	H+/Ca2+ exchanger	Transport and binding proteins
slr0448	1.36461	1.08465e-08	7.41294e-08	radA	sms,radA	DNA repair protein RadA	DNA repair protein RadA	DNA replication, restriction, modification, recombination, and repair
sll0812	1.35911	4.8998e-09	3.51279e-08		NA	hypothetical protein	hypothetical protein	Hypothetical
sll1104	1.3574	5.46473e-08	3.36347e-07		gtrC,glnH,sll1104	transporter substrate-binding domain-containing protein	periplasmic substrate-binding protein of a TRAP-type permease that mediates sodium-dependent glutamate transport GtrC	Transport and binding proteins
sll1164	1.3572	0.000128684	0.000435577		NA	DMT family transporter	hypothetical protein	Hypothetical
sll1678	1.34459	4.43658e-08	2.77307e-07		NA	spore maturation protein	similar to spore maturation protein A	Other categories
sll0364	1.34121	2.86924e-05	0.000109953		NA	DUF2358 domain-containing protein	hypothetical protein	Hypothetical
slr1202	1.33725	2.34273e-10	2.08322e-09		lacF	sugar ABC transporter permease	permease protein of sugar ABC transporter	Transport and binding proteins
slr1184	1.33631	0.000518186	0.00157958		NA	rhodanese-like domain-containing protein	hypothetical protein	Hypothetical
slr1618	1.33541	2.39338e-05	9.33855e-05		NA	class I SAM-dependent methyltransferase	unknown protein	Unknown
slr1076	1.33529	8.14391e-06	3.44484e-05		NA	glycosyltransferase	probable glycosyltransferase	Other categories
sll1601	1.33272	2.76989e-09	2.07355e-08		NA	trans-acting enoyl reductase family protein	hypothetical protein	Hypothetical
slr0378	1.33266	5.62483e-13	6.65674e-12		NA	penicillin acylase family protein	similar to 7-beta-(4-carbaxybutanamido)cephalosporanic acid acylase	Other categories
slr1771	1.32439	1.73088e-10	1.5607e-09		NA	CocE/NonD family hydrolase	unknown protein	Unknown
slr1023	1.3239	0.000118585	0.000406524		NA	cupin domain-containing protein	unknown protein	Unknown
sll1581	1.32357	1.80401e-10	1.62209e-09		gumB	SLBB domain-containing protein	hypothetical protein	Hypothetical
slr0380	1.32328	3.48396e-08	2.20765e-07		NA	CHAT domain-containing protein	hypothetical protein	Hypothetical
slr1617	1.31963	1.02579e-05	4.28275e-05		NA	NAD-dependent epimerase/dehydratase family protein	similar to UDP-glucose 4-epimerase	Energy metabolism
slr1072	1.315	2.39665e-06	1.13788e-05		rfbD,yefA	GDP-mannose 4,6-dehydratase	GDP-D-mannose dehydratase	Cell envelope
slr0360	1.31281	1.03494e-11	1.07582e-10		NA	NCS2 family permease	hypothetical protein	Hypothetical
slr1501	1.30994	0.000737604	0.00216835		slr1501	GNAT family N-acetyltransferase	probable acetyltransferase	Other categories
slr1203	1.30748	8.6036e-10	7.08312e-09		NA	DUF29 domain-containing protein	hypothetical protein	Hypothetical
slr0446	1.30615	2.40832e-05	9.38544e-05		dnaX,dnaZ	DNA polymerase III subunit delta'	DNA polymerase III delta&#x27; subunit	DNA replication, restriction, modification, recombination, and repair
sll0982	1.30373	1.39012e-06	6.77998e-06		NA	hypothetical protein	unknown protein	Unknown
sll1797	1.30367	7.56745e-06	3.23072e-05		ycf21	chorismate lyase	hypothetical protein YCF21	Hypothetical
slr1575	1.30263	1.63537e-05	6.58854e-05		kef,kchX	mechanosensitive ion channel	probable potassium efflux system	Transport and binding proteins
sll0848	1.30242	2.78307e-06	1.28788e-05	dnaA	dnaA	chromosomal replication initiator protein DnaA	chromosomal replication initiator protein DnaA	DNA replication, restriction, modification, recombination, and repair
slr1657	1.30136	2.35861e-13	2.86504e-12		pleD	diguanylate cyclase	hypothetical protein	Hypothetical
sll1170	1.29942	7.71808e-06	3.28197e-05		NA	diguanylate cyclase	unknown protein	Unknown
sll0099	1.29801	5.59618e-05	0.000203549		cobL	bifunctional cobalt-precorrin-7 (C(5))-methyltransferase/cobalt-precorrin-6B (C(15))-methyltransferase	precorrin-6y C5, 15-methyltransferase (decarboxylating)	Biosynthesis of cofactors, prosthetic groups, and carriers
slr0334	1.29339	2.18521e-08	1.41818e-07		NA	hypothetical protein	unknown protein	Unknown
slr0388	1.29184	1.10468e-05	4.58243e-05		NA	ComF family protein	hypothetical protein	Hypothetical
slr0912	1.29083	8.96137e-05	0.000312217		NA	class I SAM-dependent methyltransferase	unknown protein	Unknown
slr0958	1.29046	1.53303e-12	1.72546e-11	cysS	cysS	cysteine--tRNA ligase	cysteinyl-tRNA synthetase	Translation
slr1860	1.28704	8.06271e-06	3.41498e-05		icfG	SpoIIE family protein phosphatase	carbon metabolisms regulatory protein IcfG	Regulatory functions
sll1488	1.28681	1.19721e-09	9.56281e-09		NA	M23 family metallopeptidase	hypothetical protein	Hypothetical
slr1844	1.28104	3.79134e-14	4.92109e-13	uvrA	uvrA	excinuclease ABC subunit UvrA	excinuclease ABC subunit A	DNA replication, restriction, modification, recombination, and repair
sll0177	1.28007	5.49594e-06	2.40047e-05		NA	recombinase family protein	hypothetical protein	Hypothetical
slr2003	1.27306	8.83599e-11	8.39028e-10		NA	DUF4129 domain-containing protein	hypothetical protein	Hypothetical
sll0448	1.27099	9.9999e-05	0.000345754		NA	hypothetical protein	unknown protein	Unknown
sll1885	1.26826	3.3621e-07	1.79777e-06		NA	hypothetical protein	unknown protein	Unknown
sll1895	1.26188	8.74043e-10	7.17741e-09		NA	EAL domain-containing protein	hypothetical protein	Hypothetical
slr1694	1.26086	2.32607e-09	1.76179e-08		pixD,SyPixD,syn-bluf,bluf,sigH	BLUF domain-containing protein	expression activator appA homolog	Regulatory functions
ssl2420	1.25671	0.00161363	0.0043723		ssl2420	hypothetical protein	unknown protein	Unknown
slr1219	1.25011	2.61874e-05	0.000101563	ureE	ureE	urease accessory protein UreE	urease accessory protein E	Central intermediary metabolism
slr0978	1.24613	1.09647e-07	6.47623e-07		slr0978	hypothetical protein	hypothetical protein	Hypothetical
slr1861	1.24486	0.000103879	0.000358399		NA	anti-sigma regulatory factor	probable sigma regulatory factor	Transcription
slr0981	1.24482	9.92531e-08	5.93858e-07		slr0981	Uma2 family endonuclease	hypothetical protein	Hypothetical
sll1611	1.23123	2.51101e-06	1.18692e-05		NA	fatty acid desaturase	unknown protein	Unknown
sll1510	1.23112	0.000222028	0.000718298		NA	sterol desaturase family protein	unknown protein	Unknown
ssl2542	1.22933	1.29879e-07	7.54659e-07		hliA,scpC,hli,hilA,ssl2542,ssr2542	chlorophyll a/b-binding protein	high light-inducible polypeptide HliA, CAB/ELIP/HLIP superfamily	Other categories
sll2009	1.22796	4.99637e-10	4.23245e-09		prp2	pitrilysin family protein	processing protease	Translation
slr1619	1.22572	5.28513e-05	0.0001942		NA	cephalosporin hydroxylase family protein	hypothetical protein	Hypothetical
sll0328	1.21952	6.68025e-05	0.000239196		NA	hypothetical protein	unknown protein	Unknown
sll0175	1.21877	1.06575e-07	6.31795e-07		NA	NAD(P)/FAD-dependent oxidoreductase	hypothetical protein	Hypothetical
slr0510	1.21608	3.71886e-05	0.000139036		NA	mechanosensitive ion channel	hypothetical protein	Hypothetical
slr1062	1.21551	7.51597e-05	0.000265575		NA	type II toxin-antitoxin system PemK/MazF family toxin	unknown protein	Unknown
slr1747	1.21316	1.14689e-08	7.82168e-08		NA	Rieske 2Fe-2S domain-containing protein	cell death suppressor protein Lls1 homolog	Cellular processes
sll0914	1.21235	2.43393e-05	9.47379e-05		NA	SGNH/GDSL hydrolase family protein	unknown protein	Unknown
sll1274	1.21162	2.49372e-09	1.87992e-08		NA	TIGR02652 family protein	hypothetical protein	Hypothetical
sll0676	1.21146	0.00155507	0.004253		NA	DUF4334 domain-containing protein	hypothetical protein	Hypothetical
sll1486	1.20828	1.88224e-08	1.23652e-07		NA	DUF2231 domain-containing protein	hypothetical protein	Hypothetical
sll1224	1.19842	0.000483763	0.00148026		hoxY,sll1224	oxidoreductase	hydrogenase subunit of the bidirectional hydrogenase	Other categories
ssr1768	1.19635	6.41463e-07	3.28278e-06		NA	DUF2283 domain-containing protein	unknown protein	Unknown
slr1930	1.19607	2.15944e-07	1.19232e-06		pilA7	type II secretion system protein	type 4 pilin-like protein	Unknown
sll1715	1.1955	0.00203659	0.00537359		NA	type II toxin-antitoxin system VapC family toxin	hypothetical protein	Hypothetical
sll0266	1.19348	3.71826e-08	2.34229e-07		NA	hypothetical protein	unknown protein	Unknown
sll0272	1.18979	5.31682e-07	2.76492e-06		NA	DUF2996 domain-containing protein	hypothetical protein	Hypothetical
slr0982	1.18781	1.48346e-07	8.49693e-07		rfbB,slr0982	ABC transporter ATP-binding protein	probable polysaccharide ABC transporter ATP binding subunit	Transport and binding proteins
sll1489	1.18738	8.40977e-09	5.80924e-08	larB	cpmA	nickel pincer cofactor biosynthesis protein LarB	circadian phase modifier CpmA homolog	Other categories
sll0738	1.18157	0.0131795	0.0276024	modA	modA	molybdate ABC transporter substrate-binding protein	molybdate-binding periplasmic protein	Transport and binding proteins
slr1186	1.18012	5.24233e-07	2.73502e-06		NA	DUF2214 family protein	hypothetical protein	Hypothetical
slr1820	1.17968	9.67047e-05	0.000335444		NA	glycosyltransferase family 39 protein	hypothetical protein	Hypothetical
sll1265	1.17947	1.06513e-10	9.93811e-10		NA	translocation/assembly module TamB domain-containing protein	unknown protein	Unknown
slr0408	1.17533	8.00158e-07	4.04986e-06		NA	SwmB domain-containing protein	unknown protein	Unknown
sll0084	1.16697	3.50946e-09	2.57334e-08		hisB	HAD family hydrolase	putative phosphatase	Amino acid biosynthesis
slr1218	1.16693	2.00729e-07	1.12373e-06		ycf39	DUF4168 domain-containing protein	hypothetical protein YCF39	Hypothetical
slr1185	1.16611	8.50935e-05	0.000297735		petC2,petC	cytochrome b6-f complex iron-sulfur subunit	cytochrome b6-f complex alternative iron-sulfur subunit (Rieske iron sulfur protein)	Photosynthesis and respiration
sll1696	1.1647	1.27866e-06	6.28217e-06		NA	hypothetical protein	hypothetical protein	Hypothetical
slr0090	1.16459	5.13673e-06	2.26199e-05	hppD	ppd,hpd,hppd,slr0900	4-hydroxyphenylpyruvate dioxygenase	probable 4-hydroxyphenylpyruvate dioxygenase	Energy metabolism
slr0238	1.16356	0.000130355	0.000440307		NA	hypothetical protein	hypothetical protein	Hypothetical
slr1275	1.16176	1.92926e-07	1.08382e-06		pilN,slr1275	PilN domain-containing protein	hypothetical protein	Hypothetical
sll0267	1.15856	5.27863e-12	5.68291e-11		NA	EAL domain-containing protein	unknown protein	Unknown
slr0379	1.15408	1.04404e-05	4.34206e-05	tmk	tmk	dTMP kinase	thymidylate kinase	Other categories
slr1852	1.1536	0.000125605	0.000428711		NA	hypothetical protein	unknown protein	Unknown
slr1843	1.14516	3.20302e-06	1.46252e-05	zwf	zwf,slr1843	glucose-6-phosphate dehydrogenase	glucose 6-phosphate dehydrogenase	Energy metabolism
slr0237	1.14366	2.88937e-08	1.85647e-07	glgX	glgX	glycogen debranching protein GlgX	glycogen operon protein GlgX homolog	Central intermediary metabolism
sll1612	1.14295	3.12573e-09	2.32372e-08		folC,dedC	folylpolyglutamate synthase/dihydrofolate synthase family protein	folylpolyglutamate synthase	Biosynthesis of cofactors, prosthetic groups, and carriers
sll0080	1.14255	2.87645e-06	1.32276e-05	argC	argC	N-acetyl-gamma-glutamyl-phosphate reductase	N-acetyl-gamma-glutamyl-phosphate reductase	Amino acid biosynthesis
sll0420	1.1414	6.56815e-08	3.98922e-07	ureB	ureB	urease subunit beta	urease beta subunit	Central intermediary metabolism
slr2121	1.1405	0.000142302	0.000476661		NA	cyclase family protein	hypothetical protein	Hypothetical
sll1476	1.13974	0.0114125	0.0243451
slr0439	1.13812	2.12844e-08	1.38975e-07		NA	WD40 repeat domain-containing protein	unknown protein	Unknown
ssr2087	1.13566	2.69847e-06	1.25707e-05		NA	DUF1816 domain-containing protein	hypothetical protein	Hypothetical
slr1443	1.13294	6.09727e-06	2.63451e-05		spkE,pknG	serine/threonine protein kinase	serine/threonine kinase	Regulatory functions
sll1297	1.1294	0.000321251	0.00101284		pobA	aromatic ring-hydroxylating dioxygenase subunit alpha	probable dioxygenase, Rieske iron-sulfur component	Other categories
slr0907	1.12797	1.18088e-05	4.87342e-05		NA	FkbM family methyltransferase	unknown protein	Unknown
sll1956	1.12633	4.10702e-06	1.83363e-05		NA	Uma2 family endonuclease	hypothetical protein	Hypothetical
slr0061	1.12169	8.05543e-05	0.000283703		NA	hypothetical protein	unknown protein	Unknown
ssr2009	1.12108	0.00743868	0.0166749		NA	DUF2442 domain-containing protein	hypothetical protein	Hypothetical
slr1573	1.11953	9.06439e-08	5.45388e-07	pgeF	NA	peptidoglycan editing factor PgeF	hypothetical protein	Hypothetical
sll1439	1.11655	0.0153341	0.0314598		NA	hypothetical protein	unknown protein	Unknown
slr2108	1.11548	0.000419544	0.00130107		rfbB,kpsT	polysaccharide ABC transporter ATP-binding protein	probable polysaccharide ABC transporter ATP binding subunit	Transport and binding proteins
slr1183	1.11299	0.00377678	0.00924521		NA	class I SAM-dependent methyltransferase	hypothetical protein	Hypothetical
slr0293	1.11281	1.88004e-11	1.88531e-10	gcvP	gcvP	aminomethyl-transferring glycine dehydrogenase	glycine dehydrogenase	Energy metabolism
slr0468	1.10603	2.12185e-05	8.36648e-05		slr0468	abortive infection system antitoxin AbiGi family protein	unknown protein	Unknown
slr1931	1.10415	4.50629e-08	2.81119e-07
sll0178	1.104	4.92831e-09	3.52539e-08		NA	NACHT domain-containing NTPase	hypothetical protein	Hypothetical
sll1869	1.10315	1.12915e-06	5.60052e-06		cbaB,cruH	aromatic ring-hydroxylating dioxygenase subunit alpha	probable dioxygenase, Rieske iron-sulfur component	Other categories
sll1293	1.09675	1.09397e-06	5.44278e-06		taxW2,taxW,sll1293	chemotaxis protein CheW	unknown protein	Unknown
slr1450	1.09581	0.000426646	0.00131675		NA	hypothetical protein	unknown protein	Unknown
slr0314	1.09517	0.0020173	0.00532707		NA	alpha/beta hydrolase	non-heme chloroperoxidase	Other categories
slr1759	1.09417	1.48405e-05	6.02416e-05		hik14,slr1759	response regulator	two-component hybrid sensor and regulator	Regulatory functions
sll0296	1.08717	1.5416e-07	8.78305e-07		NA	Uma2 family endonuclease	hypothetical protein	Hypothetical
sll0402	1.08586	8.5217e-08	5.1466e-07		aat,aspC	pyridoxal phosphate-dependent aminotransferase	aspartate aminotransferase	Amino acid biosynthesis
sll1833	1.08497	4.79035e-08	2.97112e-07		ftsI,pbpB,pbp4,sll1833	penicillin-binding protein 2	penicillin-binding protein	Other categories
sll1484	1.08392	2.49466e-07	1.36107e-06		ndh,ndbC,ndhC	NAD(P)/FAD-dependent oxidoreductase	type 2 NADH dehydrogenase	Photosynthesis and respiration
sll0403	1.0835	0.00288514	0.00726411		NA	hypothetical protein	unknown protein	Unknown
sll1002	1.08095	3.28018e-07	1.75982e-06		ycf22,sltB1	MlaD family protein	hypothetical protein YCF22	Hypothetical
slr1920	1.07862	1.15513e-05	4.77324e-05		NA	hypothetical protein	unknown protein	Unknown
slr1859	1.07712	0.000641163	0.00190573		slr1859	anti-sigma factor antagonist	anti-sigma f factor antagonist	Transcription
slr1854	1.07701	0.00295059	0.00740636		NA	DJ-1/PfpI family protein	unknown protein	Unknown
slr0985	1.07579	4.94769e-05	0.000182227	rfbC	rfbC,slr0985	dTDP-4-dehydrorhamnose 3,5-epimerase	dTDP-4-dehydrorhamnose 3,5-epimerase	Cell envelope
slr0201	1.07507	3.2031e-06	1.46252e-05		hdrB	CoB--CoM heterodisulfide reductase iron-sulfur subunit B family protein	heterodisulfide reductase subunit B	Other categories
sll0752	1.07336	1.19437e-07	6.9903e-07
sll0273	1.0733	7.03467e-10	5.82123e-09		nhaS2,nhaP2	sodium:proton antiporter	Na+/H+ antiporter	Transport and binding proteins
slr1677	1.07155	2.70292e-06	1.25733e-05		NA	hypothetical protein	hypothetical protein	Hypothetical
slr0545	1.07012	8.68981e-07	4.37868e-06		NA	aldo/keto reductase	hypothetical protein	Hypothetical
slr1187	1.067	9.30868e-12	9.79237e-11		NA	hypothetical protein	unknown protein	Unknown
sll1079	1.06635	2.31834e-05	9.07877e-05	hypB	hypB,hypB2	hydrogenase nickel incorporation protein HypB	putative hydrogenase expression/formation protein HypB	Other categories
slr1084	1.06503	3.48012e-06	1.58004e-05		NA	hypothetical protein	unknown protein	Unknown
sll1333	1.06457	2.91984e-05	0.000111627		NA	hypothetical protein	unknown protein	Unknown
slr2077	1.06254	0.000541042	0.00163994		NA	EAL domain-containing protein	probable ABC transporter, periplasmic binding protein	Transport and binding proteins
sll0443	1.06236	2.07257e-07	1.15227e-06		NA	lipoprotein	unknown protein	Unknown
sll0356	1.05881	0.000841565	0.00244274		trpF	phosphoribosylanthranilate isomerase	N-(5&#x27;-phosphoribosyl)anthranilate isomerase	Amino acid biosynthesis
sll0355	1.05638	1.18834e-06	5.87601e-06		NA	DMT family transporter	hypothetical protein	Hypothetical
slr0091	1.05198	0.000107092	0.00036857		NA	aldehyde dehydrogenase family protein	aldehyde dehydrogenase	Energy metabolism
slr1022	1.05184	1.47934e-06	7.20423e-06		argD,dtu	aspartate aminotransferase family protein	N-acetylornithine aminotransferase	Amino acid biosynthesis
slr2073	1.04932	0.000228606	0.000738097		ycf50,cdv2,sepF	cell division protein SepF	hypothetical protein YCF50	Hypothetical
sll1040	1.04904	5.94697e-07	3.06784e-06		NA	mechanosensitive ion channel family protein	unknown protein	Unknown
slr1857	1.04809	6.79615e-05	0.000242268	glgX	glgX,slr1857,slr1875	glycogen debranching protein GlgX	isoamylase	Central intermediary metabolism
slr0331	1.04662	6.74631e-05	0.000241241		ndhD1,ndhD	NAD(P)H-quinone oxidoreductase subunit 4	NADH dehydrogenase subunit 4 (involved in photosystem-1 cyclic electron flow)	Photosynthesis and respiration
sll0778	1.04508	0.000392634	0.00122589		NA	ATP-binding cassette domain-containing protein	ABC transporter, ATP-binding protein	Transport and binding proteins
slr0423	1.04409	0.000942847	0.00271469		rlpA	septal ring lytic transglycosylase RlpA family protein	hypothetical protein	Hypothetical
sll0406	1.0402	0.00010944	0.000375974		NA	PIN domain-containing protein	unknown protein	Unknown
slr0938	1.03915	5.25702e-07	2.73824e-06		NA	Mur ligase family protein	probable UDP-N-acetylmuramyl tripeptide synthetase	Cell envelope
slr1841	1.0388	3.12591e-05	0.000118799		slr1841	iron uptake porin	probable porin; major outer membrane protein	Cell envelope
slr1543	1.03447	6.86294e-07	3.49554e-06	gntT	NA	guanitoxin biosynthesis MATE family efflux transporter GntT	DNA-damage-inducible protein F	DNA replication, restriction, modification, recombination, and repair
sll1883	1.03036	1.25824e-07	7.34491e-07	argJ	argJ	bifunctional ornithine acetyltransferase/N-acetylglutamate synthase	arginine biosynthesis bifunctional protein ArgJ	Amino acid biosynthesis
slr0980	1.02774	5.44347e-05	0.000198668		slr0980	DUF29 domain-containing protein	hypothetical protein	Hypothetical
slr1856	1.02765	0.0012284	0.00342654		icfG	anti-sigma factor antagonist	phosphoprotein substrate of icfG gene cluster	Transcription
sll0207	1.02618	1.08296e-07	6.40817e-07		rfbA	glucose-1-phosphate thymidylyltransferase	glucose-1-phosphate thymidylyltransferase	Cell envelope
slr1756	1.02584	0.000222253	0.000718307	glnA	glnA,slr1756,icd	type I glutamate--ammonia ligase	glutamate--ammonia ligase	Amino acid biosynthesis
slr1368	1.0225	0.000128522	0.000435577	cbiT	cbiT,cobL	precorrin-6Y C5,15-methyltransferase subunit CbiT	precorrin decarbocylase	Biosynthesis of cofactors, prosthetic groups, and carriers
sll1831	1.01898	3.14621e-06	1.44063e-05		glcF	(Fe-S)-binding protein	glycolate oxidase subunit, (Fe-S)protein	Energy metabolism
slr1571	1.017	2.46422e-06	1.16652e-05		NA	TIGR00266 family protein	unknown protein	Unknown
slr1277	1.01685	8.96205e-05	0.000312217		pilQ,gspD	type IV pilus secretin PilQ	pilus assembly protein homologous to general secretion pathway protein D	Cellular processes
sll0327	1.01552	2.26376e-05	8.89751e-05		NA	hypothetical protein	unknown protein	Unknown
ssl0564	1.01551	0.000295964	0.000937704		ompR,PedR,ssl0564	helix-turn-helix transcriptional regulator	transcriptional regulator	Regulatory functions
slr0459	1.01279	4.75248e-07	2.49157e-06		NA	S8 family serine peptidase	hypothetical protein	Hypothetical
sll0690	1.01052	0.0075353	0.0168445		vapC	type II toxin-antitoxin system VapC family toxin	probable transcription regulator	Regulatory functions
slr1547	1.01039	0.000376637	0.00117708		NA	permease	hypothetical protein	Hypothetical
slr1134	1.00759	0.000428128	0.00132006		NA	NUDIX hydrolase	mutator MutT homolog	DNA replication, restriction, modification, recombination, and repair
sll0644	1.00676	0.000525065	0.00159602		NA	alpha/beta hydrolase	probable esterase	Other categories
slr1212	1.00672	0.00184383	0.00493784		ETR1,uirS,slr1212,pixA	PAS domain S-box protein	similar to two-component sensor histidine kinase	Regulatory functions
sll1103	1.00636	1.40262e-05	5.70082e-05		gtrB,sll1103	TRAP transporter large permease subunit	integral membrane protein (large) of a TRAP-type permease that mediates sodium-dependent glutamate transport GtrB	Transport and binding proteins
slr1363	1.00566	4.05053e-08	2.53671e-07	pap	NA	polyphosphate:AMP phosphotransferase	hypothetical protein	Hypothetical
ssl0350	1.00544	0.000403309	0.00125556		NA	type II toxin-antitoxin system HicB family antitoxin	unknown protein	Unknown
slr1276	1.0024	4.35042e-05	0.000160966		pilO,slr1276	pilus assembly protein	hypothetical protein	Hypothetical
ssr2049	0.999323	0.000734839	0.0021622		bchB,bchK	PCP reductase family protein	unknown protein	Unknown
slr0946	0.998482	0.00295928	0.00741893		arsC,synarsC,slr0946	thioredoxin-dependent arsenate reductase	arsenate reductase	Other categories
sll0732	0.99818	0.00665782	0.0151459		NA	carbonic anhydrase	hypothetical protein	Hypothetical
slr1143	0.995369	3.49241e-06	1.58339e-05		NA	diguanylate cyclase	hypothetical protein	Hypothetical
slr1940	0.993428	1.05321e-07	6.26669e-07		NA	collagen-like protein	periplasmic protein, function unknown	Hypothetical
slr0337	0.992847	5.87886e-06	2.55041e-05		NA	hypothetical protein	hypothetical protein	Hypothetical
sll0722	0.991693	0.000370831	0.00116007		NA	hypothetical protein	unknown protein	Unknown
ssl2922	0.990297	0.00900544	0.0198144		vapB,ssl2922	virulence factor	similar to virulence-associated protein VapB	Cellular processes
sll1511	0.990273	0.0088901	0.019574		NA	hypothetical protein	unknown protein	Unknown
slr1269	0.985687	2.50417e-07	1.36395e-06	ggt	ggt	gamma-glutamyltransferase	gamma-glutamyltranspeptidase	Biosynthesis of cofactors, prosthetic groups, and carriers
sll0281	0.983066	0.00744569	0.016679		NA	DUF1822 family protein	unknown protein	Unknown
slr1855	0.982712	0.00357729	0.00878287		NA	AGE family epimerase/isomerase	unknown protein	Unknown
slr1216	0.978563	0.000150467	0.000501401	mgtE	mgtE	magnesium transporter	Mg2+ transport protein	Transport and binding proteins
slr1676	0.976191	3.73832e-07	1.98575e-06		NA	DUF4079 domain-containing protein	hypothetical protein	Hypothetical
sll0721	0.973612	0.00140494	0.0038853		sll0721	hypothetical protein	unknown protein	Unknown
sll1166	0.970589	0.000599953	0.00180322		NA	AI-2E family transporter	hypothetical protein	Hypothetical
ssr2554	0.968404	0.000207127	0.000675523		NA	hypothetical protein	hypothetical protein	Hypothetical
sll0208	0.967549	1.67045e-08	1.1087e-07		sll0208	aldehyde oxygenase (deformylating)	hypothetical protein	Hypothetical
sll1772	0.967279	0.000985756	0.00283064		mutS	endonuclease MutS2	DNA mismatch repair protein MutS	DNA replication, restriction, modification, recombination, and repair
sll1485	0.966525	1.22582e-05	5.02026e-05		NA	DUF2231 domain-containing protein	hypothetical protein	Hypothetical
slr2092	0.966131	0.00189074	0.00505087		NA	Uma2 family endonuclease	hypothetical protein	Hypothetical
sll0158	0.964211	1.02344e-07	6.10082e-07	glgB	glgB	1,4-alpha-glucan branching enzyme	1,4-alpha-glucan branching enzyme	Central intermediary metabolism
slr0554	0.958513	1.98842e-05	7.90214e-05		NA	plasmid replication protein, CyRepA1 family	hypothetical protein	Hypothetical
slr0867	0.955982	0.00791933	0.0176174
sll1078	0.952807	0.000807873	0.00235984	hypA	hypA2,hypA	hydrogenase maturation nickel metallochaperone HypA	putative hydrogenase expression/formation protein HypA	Other categories
sll1077	0.952256	0.000143631	0.000480612	speB	speB2,speB,sll1077	agmatinase	agmatinase	Energy metabolism
sll0436	0.948145	0.00345683	0.0085008		NA	SRPBCC family protein	hypothetical protein	Hypothetical
slr0306	0.947662	1.02653e-06	5.13105e-06		NA	bifunctional metallophosphatase/5'-nucleotidase	unknown protein	Unknown
slr1421	0.946844	0.000125723	0.000428711		NA	DUF4258 domain-containing protein	unknown protein	Unknown
slr1737	0.945026	6.97158e-05	0.000247699		NA	tocopherol cyclase family protein	hypothetical protein	Hypothetical
sll1231	0.94362	0.00542979	0.0127302		mtfB,gumH	glycosyltransferase family 1 protein	mannosyltransferase	Energy metabolism
slr0397	0.941779	5.34476e-06	2.34079e-05		NA	DUF3038 domain-containing protein	hypothetical protein	Hypothetical
slr0060	0.93225	0.000421263	0.00130515		NA	patatin-like phospholipase family protein	unknown protein	Unknown
slr1592	0.931028	0.0149292	0.0307271		NA	RluA family pseudouridine synthase	probable pseudouridine synthase	Translation
slr1538	0.927225	0.00274377	0.00697645	cbiD	cbiD	cobalt-precorrin-5B (C(1))-methyltransferase CbiD	cobalamin biosynthesis protein D	Biosynthesis of cofactors, prosthetic groups, and carriers
slr0309	0.925463	0.000234752	0.000756424		NA	radical SAM protein	probable methyltransferase	Other categories
slr1572	0.924324	2.78461e-06	1.28788e-05		NA	TIGR00266 family protein	hypothetical protein	Hypothetical
slr0969	0.922645	1.91737e-06	9.21197e-06	cobJ	cbiG/cbiH,cbiG/cobJ,cbiH	precorrin-3B C(17)-methyltransferase	precorrin methylase	Biosynthesis of cofactors, prosthetic groups, and carriers
sll1872	0.921483	5.52631e-06	2.41046e-05		lytR	LCP family protein	transcriptional regulator	Regulatory functions
ssr0761	0.91824	0.00109741	0.0031124		NA	type II toxin-antitoxin system prevent-host-death family antitoxin	hypothetical protein	Hypothetical
slr1454	0.918113	0.0132261	0.027682	cysW	cysW	sulfate ABC transporter permease subunit CysW	sulfate transport system permease protein	Transport and binding proteins
slr1263	0.914341	6.85586e-05	0.000244126		NA	DUF3370 domain-containing protein	hypothetical protein	Hypothetical
slr2126	0.914109	0.000346814	0.00108917		NA	glycosyltransferase family 2 protein	probable glycosyltransferase	Other categories
sll1716	0.913308	0.0154966	0.0317629		ISY523a	IS5 family transposase	putative transposase	Other categories
sll0447	0.910854	0.00718365	0.0161595		NA	hypothetical protein	unknown protein	Unknown
slr1874	0.90877	0.000128655	0.000435577		ddlA,Ddl(SsDdl)	D-alanine--D-alanine ligase family protein	D-alanine--D-alanine ligase	Cell envelope
sll1305	0.908453	0.00158153	0.00431435		sll1305	alpha/beta hydrolase	probable hydrolase	Other categories
slr1518	0.90562	3.51561e-06	1.58943e-05	menA	menA	2-carboxy-1,4-naphthoquinone phytyltransferase	phylloquinone biosynthesis protein, probable 1,4-dihydroxy-2-naphthoic acid phytyltransferase	Biosynthesis of cofactors, prosthetic groups, and carriers
slr1611	0.905076	0.00123207	0.0034338		NA	DUF29 domain-containing protein	hypothetical protein	Hypothetical
slr1966	0.903768	2.58522e-06	1.21297e-05		NA	glycoside hydrolase family protein	hypothetical protein	Hypothetical
slr2120	0.902554	0.00010717	0.00036857		slr2120	glycosyltransferase	hypothetical protein	Hypothetical
slr1078	0.900208	0.00248848	0.00640833		galE	UDP-glucose 4-epimerase	similar to UDP-glucose 4-epimerase	Energy metabolism
slr1498	0.898574	3.55743e-06	1.60608e-05	hypD	hypD	hydrogenase formation protein HypD	putative hydrogenase expression/formation protein HypD	Other categories
sll1849	0.895058	0.00542169	0.0127204		NA	aromatic ring-hydroxylating dioxygenase subunit alpha	probable dioxygenase Rieske iron-sulfur component	Other categories
sll0751	0.892895	0.000194618	0.000637958
sll0742	0.891941	0.00284391	0.00717441		NA	DUF29 domain-containing protein	hypothetical protein	Hypothetical
sll1508	0.888535	0.000140477	0.000471036	lpxC	lpxC,envA	UDP-3-O-acyl-N-acetylglucosamine deacetylase	UDP-3-0-acyl N-acetylglcosamine deacetylase	Cell envelope
sll1837	0.888327	0.00145989	0.00400971		NA	DUF1036 domain-containing protein	periplasmic protein, function unknown	Unknown
sll1685	0.887313	0.0019475	0.00517245		ycf10,cotA,pxcA,hbp	proton extrusion protein PcxA	protein involved in light-induced Na+-dependent proton extrusion	Biosynthesis of cofactors, prosthetic groups, and carriers
slr0318	0.88179	0.00978527	0.0213406		NA	RidA family protein	unknown protein	Unknown
slr0222	0.879086	5.28839e-06	2.31925e-05		gidA,hik25	PAS domain S-box protein	two-component hybrid sensor and regulator	Regulatory functions
slr1728	0.875825	7.85478e-06	3.3313e-05	kdpA	kdpA	potassium-transporting ATPase subunit KdpA	potassium-transporting P-type ATPase A chain	Transport and binding proteins
sll1226	0.874658	0.0102034	0.0221775		hoxH,sll1226	Ni/Fe hydrogenase subunit alpha	hydrogenase subunit of the bidirectional hydrogenase	Other categories
slr1956	0.872542	0.00213701	0.00560962		NA	tetratricopeptide repeat protein	unknown protein	Unknown
sll1162	0.871248	0.0108534	0.0233536		NA	DUF4079 domain-containing protein	hypothetical protein	Hypothetical
sll1306	0.870348	0.00695074	0.0157234		sll1306	polysaccharide deacetylase family protein	periplasmic protein, function unknown	Unknown
slr1932	0.870135	1.31433e-05	5.36228e-05		NA	alpha/beta hydrolase	unknown protein	Unknown
slr1403	0.869197	0.00142037	0.00392125
slr1396	0.864471	0.00421171	0.0101903		NA	hypothetical protein	unknown protein	Unknown
slr1407	0.861743	0.000886758	0.00256237		NA	hypothetical protein	unknown protein	Unknown
slr0121	0.861529	3.30922e-05	0.000124882		NA	class A beta-lactamase	hypothetical protein	Hypothetical
sll0322	0.860903	0.00396788	0.00966159	hypF	hypF	carbamoyltransferase HypF	putative hydrogenase expression/formation protein HypF	Other categories
slr0757	0.860079	0.00101137	0.00289388	kaiB	kaiB1,kaiB	circadian clock protein KaiB	circadian clock protein KaiB homolog	Other categories
sll2008	0.860069	0.00273614	0.00696256		prp1	pitrilysin family protein	processing protease	Translation
slr1182	0.859456	0.00839836	0.0185902		NA	isoprenylcysteine carboxylmethyltransferase family protein	hypothetical protein	Hypothetical
slr1142	0.856618	0.000189527	0.000621903		NA	GAF domain-containing protein	hypothetical protein	Hypothetical
slr0640	0.856422	0.00103581	0.00295329		manShik27,manS,Hik27	HAMP domain-containing sensor histidine kinase	two-component sensor histidine kinase	Regulatory functions
sll1676	0.855801	3.83563e-06	1.72443e-05	malQ	malQ	4-alpha-glucanotransferase	4-alpha-glucanotransferase	Central intermediary metabolism
sll1703	0.852443	0.00324316	0.00805535	sppA	sppA1,sppA	signal peptide peptidase SppA	protease IV	Translation
slr1298	0.851641	3.87158e-05	0.000144243		NA	FUSC family protein	unknown protein	Unknown
sll0036	0.850279	7.09597e-06	3.03749e-05	mgsA	NA	methylglyoxal synthase	hypothetical protein	Hypothetical
sll0205	0.850257	0.000946904	0.00272394		NA	type II toxin-antitoxin system VapC family toxin	hypothetical protein	Hypothetical
slr0369	0.848557	5.42452e-06	2.37249e-05		envD	efflux RND transporter permease subunit	RND multidrug efflux transporter	Transport and binding proteins
sll0263	0.848514	0.000219114	0.0007103		NA	hypothetical protein	unknown protein	Unknown
slr2100	0.847592	3.83573e-05	0.000143073		rre20,slr2100,crr20	two-component system response regulator	two-component response regulator	Regulatory functions
sll1151	0.84482	7.59554e-06	3.23413e-05		NA	DUF389 domain-containing protein	unknown protein	Unknown
slr1133	0.844616	0.0001687	0.000557939	argH	argH	argininosuccinate lyase	L-argininosuccinate lyase	Amino acid biosynthesis
slr1235	0.843488	7.08808e-05	0.000251283		NA	alpha/beta fold hydrolase	hypothetical protein	Hypothetical
slr0668	0.842493	0.021193	0.0415724		NA	hypothetical protein	unknown protein	Unknown
sll1430	0.841404	0.000626384	0.00187044	apt	apt	adenine phosphoribosyltransferase	adenine phosphoribosyltransferase	Purines, pyrimidines, nucleosides, and nucleotides
ssr2595	0.841244	0.00446234	0.0107116		hliB,scpD,hli,ssr2595	chlorophyll a/b-binding protein	high light-inducible polypeptide HliB, CAB/ELIP/HLIP superfamily	Other categories
sll1232	0.840832	0.0113044	0.0241465		NA	Uma2 family endonuclease	hypothetical protein	Hypothetical
sll2012	0.840021	2.97095e-05	0.000113446		sigD,rpoD,rre17,sll2012	RNA polymerase sigma factor, RpoD/SigA family	group2 RNA polymerase sigma factor SigD	Transcription
sll1528	0.837004	1.35586e-05	5.51771e-05		NA	glycosyltransferase	unknown protein	Unknown
sll0513	0.835403	8.17749e-06	3.45451e-05		NA	phytoene/squalene synthase family protein	hypothetical protein	Hypothetical
sll1704	0.834314	0.00812948	0.0180599		csgA,spoC	SDR family NAD(P)-dependent oxidoreductase	probable short chain dehydrogenase	Other categories
sll1373	0.834094	0.0205091	0.040552		NA	hypothetical protein	unknown protein	Unknown
sll1586	0.832518	1.75494e-06	8.4695e-06		NA	translocation/assembly module TamB domain-containing protein	unknown protein	Unknown
sll0688	0.831552	0.00405095	0.00984895		NA	anti-sigma factor	unknown protein	Unknown
sll0745	0.830095	0.00010252	0.00035409		pfkA,pfkB2,sll0745	ATP-dependent 6-phosphofructokinase	phosphofructokinase	Energy metabolism
slr1659	0.829965	0.00101664	0.00290635		NA	hypothetical protein	hypothetical protein	Hypothetical
sll1968	0.829935	0.00012613	0.000429644		pmgA	anti-sigma regulatory factor	photomixotrophic growth related protein, PmgA	Other categories
sll1292	0.82814	0.0027959	0.00707642		rre11,taxY2,taxY,sll1292	response regulator	two-component response regulator CheY subfamily	Regulatory functions
sll1135	0.828011	0.000629265	0.00187716		ahp	NAD(P)/FAD-dependent oxidoreductase	unknown protein	Unknown
slr1257	0.827173	0.00111757	0.00315844		NA	transporter substrate-binding domain-containing protein	unknown protein	Unknown
sll0508	0.825231	0.00776155	0.0172903		NA	hypothetical protein	unknown protein	Unknown
sll1374	0.824699	2.10823e-07	1.17007e-06		melB	MFS transporter	probable sugar transporter	Transport and binding proteins
slr0662	0.823481	0.00103256	0.00294664	speA	speA,adc2,adc	biosynthetic arginine decarboxylase	arginine decarboxylase	Energy metabolism
ssl3712	0.821079	0.0131602	0.0275799
slr1727	0.818869	0.000461053	0.00141751		nhaP,nhaS1	Na+/H+ antiporter	Na+/H+ antiporter	Transport and binding proteins
slr0813	0.818457	0.00284309	0.00717441		NA	glycosyltransferase	hypothetical protein	Hypothetical
sll0008	0.818305	0.00271888	0.00693508		NA	hypothetical protein	unknown protein	Unknown
sll1121	0.818177	0.00210247	0.00552929		NA	ATP-dependent helicase	hypothetical protein	Hypothetical
slr1853	0.817563	0.0135993	0.0283841		slr1853	carboxymuconolactone decarboxylase family protein	carboxymuconolactone decarboxylase	Other categories
sll0361	0.817329	0.0162381	0.0330825		NA	hypothetical protein	hypothetical protein	Hypothetical
slr0905	0.816851	0.00128583	0.00357435	bchE	chlE,bchE	magnesium-protoporphyrin IX monomethyl ester anaerobic oxidative cyclase	Mg-protoporphyrin IX monomethyl ester oxidative cyclase	Biosynthesis of cofactors, prosthetic groups, and carriers
slr1083	0.816185	0.000139864	0.000469471		NA	Uma2 family endonuclease	hypothetical protein	Hypothetical
sll0496	0.815943	0.000200747	0.000656045		NA	LptF/LptG family permease	hypothetical protein	Hypothetical
sll0740	0.814601	0.0041181	0.00998931		NA	Uma2 family endonuclease	hypothetical protein	Hypothetical
slr1723	0.814159	0.00272165	0.00693666		lacG	carbohydrate ABC transporter permease	permease protein of sugar ABC transporter	Transport and binding proteins
sll0843	0.811815	0.00160741	0.00436278		NA	hypothetical protein	unknown protein	Unknown
slr0458	0.810418	0.00689742	0.0156248		NA	HAD family hydrolase	unknown protein	Unknown
slr1827	0.809563	0.0110802	0.0237307		NA	alpha/beta fold hydrolase	hypothetical protein	Hypothetical
slr0784	0.805325	8.24522e-05	0.000289437		NA	AI-2E family transporter	hypothetical protein	Hypothetical
slr0733	0.803791	0.000326256	0.00102761		xerC	tyrosine-type recombinase/integrase	integrase-recombinase protein	DNA replication, restriction, modification, recombination, and repair
slr0493	0.802071	0.000169883	0.000560876		rfbM	phosphomannose isomerase type II C-terminal cupin domain	similar to mannose-1-phosphate guanylyltransferase	Energy metabolism
slr1664	0.801727	0.000251238	0.000802315		NA	NAD-binding protein	hypothetical protein	Hypothetical
slr1636	0.800711	0.000578101	0.00174242
slr1222	0.79978	0.00391943	0.00955083
slr1344	0.799533	0.000726468	0.00214148		sltA2	ABC transporter permease	hypothetical protein	Hypothetical
slr1188	0.798379	0.000604619	0.00181386		im30,pspA	PspA/IM30 family protein	hypothetical protein	Hypothetical
slr0311	0.797203	0.00267625	0.00683175		hik29	PAS domain S-box protein	two-component sensor histidine kinase	Regulatory functions
slr2017	0.797169	0.010166	0.022111		pilA11	prepilin-type N-terminal cleavage/methylation domain-containing protein	type 4 pilin-like protein, essential for motility	Unknown
slr0740	0.794205	4.71136e-05	0.000173921		NA	hypothetical protein	hypothetical protein	Hypothetical
slr0017	0.792929	1.23286e-05	5.04267e-05	murA	murA	UDP-N-acetylglucosamine 1-carboxyvinyltransferase	UDP-N-acetylglucosamine 1-carboxyvinyltransferase	Cell envelope
sll0921	0.791795	2.12346e-05	8.36648e-05		rre25,ssp1,sll0921	response regulator transcription factor	two-component response regulator NarL subfamily	Regulatory functions
slr1927	0.791511	0.00309465	0.00773422		NA	DUF58 domain-containing protein	hypothetical protein	Hypothetical
slr1274	0.789562	3.03706e-05	0.000115833	pilM	pilM	type IV pilus biogenesis protein PilM	probable fimbrial assembly protein PilM, required for motility	Cellular processes
slr1349	0.786168	0.000179557	0.000590996		pgi,slr1349	glucose-6-phosphate isomerase	glucose-6-phosphate isomerase	Energy metabolism
sll1629	0.783952	0.00642199	0.0146925		phr,phrB,syn-cry,Ccry1	DASH family cryptochrome	bacterial cryptochrome	DNA replication, restriction, modification, recombination, and repair
sll0822	0.783749	0.000910067	0.00262266		sll0822,cyAbrB2,abrB,abrB2	AbrB family transcriptional regulator	hypothetical protein	Hypothetical
slr1056	0.781739	0.00367375	0.0090067		NA	ATP-dependent endonuclease	unknown protein	Unknown
sll1051	0.781625	0.00840626	0.0185902		cpcF	HEAT repeat domain-containing protein	phycocyanin alpha-subunit phycocyanobilin lyase	Photosynthesis and respiration
slr0836	0.781496	0.000812454	0.00236892	rfbB	rfbB	dTDP-glucose 4,6-dehydratase	dTDP-glucose 4,6-dehydratase	Cell envelope
slr1152	0.780905	0.0133682	0.027943		rfrK	pentapeptide repeat-containing protein	hypothetical protein	Hypothetical
sll1173	0.777702	0.0194046	0.0385102		NA	FkbM family methyltransferase	hypothetical protein	Hypothetical
slr1227	0.777571	9.95437e-06	4.17228e-05		IAP75	IAP75 family chloroplast envelope protein translocase	chloroplastic outer envelope membrane protein homolog	Cell envelope
sll0549	0.775544	0.0015914	0.00433395		NA	PHP domain-containing protein	hypothetical protein	Hypothetical
slr0794	0.775352	0.00486109	0.0115653		nrsA,czcA	CusA/CzcA family heavy metal efflux RND transporter	cation efflux system protein involved in nickel and cobalt tolerance	Transport and binding proteins
slr0771	0.775259	0.00437323	0.010537		NA	DUF5615 family PIN-like protein	hypothetical protein	Hypothetical
sll0060	0.774608	0.00222808	0.00581162		NA	AI-2E family transporter	hypothetical protein	Hypothetical
sll0377	0.774394	6.57066e-05	0.000235924	mfd	mfd	transcription-repair coupling factor	transcription-repair coupling factor	DNA replication, restriction, modification, recombination, and repair
sll1396	0.772031	0.00223155	0.00581162		NA	hypothetical protein	unknown protein	Unknown
sll1196	0.771558	0.000547592	0.00165823		pfkA,pfkB1,sll1196	ATP-dependent 6-phosphofructokinase	phosphofructokinase	Energy metabolism
slr2089	0.770906	1.73066e-05	6.94637e-05	shc	shc	squalene--hopene cyclase	squalene-hopene-cyclase	Fatty acid, phospholipid and sterol metabolism
sll1294	0.769702	0.00685448	0.0155384		taxD2,sll1294	HAMP domain-containing methyl-accepting chemotaxis protein	methyl-accepting chemotaxis protein	Cellular processes
slr1428	0.769035	3.59914e-05	0.000135031		NA	GTPase family protein	hypothetical protein	Hypothetical
sll1688	0.769023	0.00390339	0.00951894	thrC	thrC,sll1688	threonine synthase	threonine synthase	Amino acid biosynthesis
slr1270	0.768486	2.19886e-05	8.65297e-05		TolC	TolC family protein	periplasmic protein, function unknown	Hypothetical
slr1053	0.765792	0.00458113	0.0109478		NA	DUF2993 domain-containing protein	unknown protein	Unknown
sll1285	0.763287	0.00558377	0.0130248	cofG	NA	7,8-didemethyl-8-hydroxy-5-deazariboflavin synthase subunit CofG	hypothetical protein	Hypothetical
slr1959	0.761205	0.00287639	0.00725066		NA	hypothetical protein	unknown protein	Unknown
slr1753	0.760556	0.000394054	0.00122913		NA	CHAT domain-containing protein	hypothetical protein	Hypothetical
sll0777	0.760438	0.00696113	0.0157248		NA	D-alanyl-D-alanine carboxypeptidase family protein	putative carboxypeptidase	Other categories
sll1219	0.760275	0.00164548	0.00444363
sll0776	0.758853	0.0110473	0.0236917		spkD,pknA,spdK,sll0776	protein kinase	serine/threonine kinase	Regulatory functions
sll1785	0.754673	0.0168938	0.0341805		cucA	cupin domain-containing protein	periplasmic protein, function unknown	Unknown
sll1921	0.753902	0.000440055	0.00135424		NA	hypothetical protein	hypothetical protein	Hypothetical
slr1181	0.753539	0.000623453	0.00186514	psbA	psbA1,psba-1,psbA,psbAI	photosystem II q(b) protein	photosystem II D1 protein	Photosynthesis and respiration
sll1296	0.750947	0.00288624	0.00726411		hik39,cheA,taxAY2,taxAY,sll1296	hybrid sensor histidine kinase/response regulator	two-component hybrid sensor and regulator	Regulatory functions
slr0185	0.749714	0.000630968	0.00187716	pyrE	umpS,pyrE	orotate phosphoribosyltransferase	orotate phosphoribosyltransferase	Purines, pyrimidines, nucleosides, and nucleotides
sll1319	0.746653	0.0136952	0.0285153		NA	DMT family transporter	hypothetical protein	Hypothetical
sll1618	0.746081	0.00013866	0.000465915		NA	hypothetical protein	hypothetical protein	Hypothetical
sll1834	0.74471	0.000369355	0.00115657		NA	TM2 domain-containing protein	hypothetical protein	Hypothetical
slr1237	0.743076	0.0122361	0.0259062		codA	cytosine deaminase	cytosine deaminase	Purines, pyrimidines, nucleosides, and nucleotides
slr1213	0.741956	0.0185462	0.037104		rre14,lumQ,uirR,nixB,slr1213	response regulator transcription factor	two-component response regulator AraC subfamily	Regulatory functions
sll0696	0.741256	0.00695732	0.0157248		NA	CPBP family intramembrane glutamic endopeptidase	hypothetical protein	Hypothetical
slr1744	0.739926	0.000166994	0.000553038		amiA,amiC	N-acetylmuramoyl-L-alanine amidase	N-acetylmuramoyl-L-alanine amidase, periplasmic protein	Cell envelope
sll1531	0.739768	0.00156148	0.0042669		NA	hypothetical protein	unknown protein	Unknown
sll1609	0.739554	0.00107677	0.00306215		NA	Uma2 family endonuclease	hypothetical protein	Hypothetical
slr0909	0.739259	0.00570943	0.0132698		fkbM,slr0909	FkbM family methyltransferase	unknown protein	Unknown
slr0944	0.738708	0.0192987	0.0383472	acr3	arsB,slr0944	arsenite efflux transporter Acr3	multidrug-efflux transporter	Transport and binding proteins
sll1632	0.73512	0.00149853	0.00410533		ftsQ	cell division protein FtsQ/DivIB	hypothetical protein	Hypothetical
slr2015	0.734919	0.00573703	0.0133051		pilA9	prepilin-type N-terminal cleavage/methylation domain-containing protein	type 4 pilin-like protein, essential for motility	Unknown
slr1897	0.734823	0.000619949	0.00185812		srrA	sugar ABC transporter substrate-binding protein	periplasmic sugar-binding protein of ABC transporter	Transport and binding proteins
ssl2296	0.733987	0.00331974	0.00820757		dcoH,ssl2296,phhB	4a-hydroxytetrahydrobiopterin dehydratase	pterin-4a-carbinolamine dehydratase	Biosynthesis of cofactors, prosthetic groups, and carriers
sll0160	0.732244	0.00263513	0.00674284		NA	cytochrome b/b6 domain-containing protein	hypothetical protein	Hypothetical
slr0773	0.730508	0.000242085	0.000777716		NA	TrkA family potassium uptake protein	hypothetical protein	Hypothetical
sll0689	0.729829	0.000701984	0.00207692		nhaS3,napA1	cation:proton antiporter	Na+/H+ antiporter	Transport and binding proteins
ssr3467	0.729038	0.0048829	0.0116086		NA	hypothetical protein	unknown protein	Unknown
sll0744	0.728772	0.00544835	0.0127366		NA	dihydroorotate dehydrogenase-like protein	hypothetical protein	Hypothetical
slr0498	0.727331	0.0188455	0.0375859		synK,slr0498	potassium channel family protein	unknown protein	Unknown
slr0797	0.727239	0.0207682	0.0409137		coaT,corT,cadA,slr0797	heavy metal translocating P-type ATPase	cobalt-transporting P-type ATPase (cobalt efflux pump) involved in cobalt tolerance	Transport and binding proteins
sll0260	0.72484	0.000577961	0.00174242		NA	hemolysin family protein	hypothetical protein	Hypothetical
sll1304	0.724372	0.00835888	0.0185312		sll1304	sugar phosphate isomerase/epimerase family protein	unknown protein	Unknown
sll1355	0.724198	0.00239193	0.0061944		NA	Uma2 family endonuclease	hypothetical protein	Hypothetical
sll1530	0.72384	0.0019733	0.00522802		NA	FkbM family methyltransferase	unknown protein	Unknown
slr1516	0.723664	0.00383294	0.00936843		sodB	superoxide dismutase	superoxide dismutase	Cellular processes
sll0191	0.720013	0.00409319	0.00993665		NA	2OG-Fe(II) oxygenase	unknown protein	Unknown
ssl2971	0.712743	0.0196788	0.0390061		NA	hypothetical protein	hypothetical protein	Hypothetical
sll0254	0.710919	6.54958e-05	0.000235565		CrtL(diox),crtL,crtU,cruE	FAD-dependent oxidoreductase	probable phytoene dehydrogenase Rieske iron-sulfur component	Biosynthesis of cofactors, prosthetic groups, and carriers
sll1369	0.71067	0.00133082	0.00369302		NA	D-alanyl-D-alanine carboxypeptidase/D-alanyl-D-alanine-endopeptidase	putative peptidase	Other categories
slr2001	0.71064	0.000498979	0.00152248		cphB,pepE	cyanophycinase	cyanophycinase	Other categories
slr1980	0.70987	0.0124227	0.0262393		NA	EI24 domain-containing protein	unknown protein	Unknown
sll0813	0.709365	5.71717e-05	0.000207481		coxB,ctaC,ctaCII,cta2	cytochrome c oxidase subunit II	cytochrome c oxidase subunit II	Photosynthesis and respiration
sll1132	0.70781	0.00220673	0.00576112		NA	hypothetical protein	unknown protein	Unknown
sll1236	0.7051	0.0217674	0.0425953	patD	sll1236	heterocyst frequency control protein PatD	unknown protein	Unknown
slr0387	0.704538	0.00387571	0.0094586		nifS1,iscS	cysteine desulfurase family protein	cysteine desulfurase NifS	Amino acid biosynthesis
slr0692	0.703656	0.000198653	0.000649861		ycf45	R3H domain-containing nucleic acid-binding protein	hypothetical protein YCF45	Hypothetical
sll0602	0.700948	9.90895e-05	0.000342978		NA	PP2C family serine/threonine-protein phosphatase	hypothetical protein	Hypothetical
sll1462	0.700394	0.00189971	0.0050664	hypE	hypE	hydrogenase expression/formation protein HypE	putative hydrogenase expression/formation protein HypE	Other categories
ssl1417	0.700019	0.00470501	0.0112188		ycf33	DUF751 family protein	hypothetical protein YCF33	Hypothetical
sll0888	0.69823	0.00249445	0.00641856		NA	Uma2 family endonuclease	hypothetical protein	Hypothetical
sll0219	0.698011	0.00315231	0.00785393		flv2,sll0218,flv,sll0219,dfa4	diflavin flavoprotein	flavoprotein	Other categories
slr1546	0.697364	0.00159023	0.00433395		NA	anti-sigma factor	hypothetical protein	Hypothetical
sll1318	0.69621	0.0166586	0.0337896		NA	HAS-barrel domain-containing protein	hypothetical protein	Hypothetical
sll0262	0.696026	0.00240782	0.00623052		desD,des6	fatty acid desaturase	acyl-lipid desaturase (delta 6)	Fatty acid, phospholipid and sterol metabolism
sll0614	0.695524	0.0192817	0.0383371		NA	DUF4253 domain-containing protein	unknown protein	Unknown
slr0590	0.694564	0.0108738	0.023382		NA	DUF2993 domain-containing protein	hypothetical protein	Hypothetical
sll1672	0.693097	0.00171986	0.00463284		hik12	MASE1 domain-containing protein	two-component hybrid sensor and regulator	Regulatory functions
slr2052	0.692499	0.0180475	0.0361962		slr2052	hypothetical protein	hypothetical protein	Hypothetical
sll1783	0.69121	0.0255765	0.0492114		NA	antibiotic biosynthesis monooxygenase	hypothetical protein	Hypothetical
slr1626	0.69065	0.00448638	0.0107613	folB	folB	dihydroneopterin aldolase	dihydroneopterin aldolase	Other categories
sll0482	0.689423	0.00025082	0.000801776		NA	DUF2974 domain-containing protein	unknown protein	Unknown
sll1037	0.68667	0.00194702	0.00517245		NA	TAXI family TRAP transporter solute-binding subunit	unknown protein	Unknown
sll1527	0.686037	0.00193109	0.00513734		NA	glycosyltransferase	unknown protein	Unknown
slr0398	0.684723	0.000589036	0.00177206		NA	hypothetical protein	unknown protein	Unknown
slr0637	0.684416	7.81665e-05	0.000275897		NA	hypothetical protein	hypothetical protein	Hypothetical
slr2046	0.6819	0.00248532	0.00640532		NA	cadherin domain-containing protein	unknown protein	Unknown
slr2125	0.68147	0.00114601	0.00322749		NA	6-hydroxymethylpterin diphosphokinase MptE-like protein	hypothetical protein	Hypothetical
slr2030	0.680836	0.00318358	0.00791958		slr2030	TIGR03279 family radical SAM protein	hypothetical protein	Hypothetical
slr1440	0.679444	0.0148402	0.0306025		NA	VOC family protein	hypothetical protein	Hypothetical
sll0753	0.678014	0.000423775	0.0013104	folD	folD	bifunctional methylenetetrahydrofolate dehydrogenase/methenyltetrahydrofolate cyclohydrolase FolD	FolD bifunctional protein	Biosynthesis of cofactors, prosthetic groups, and carriers
slr0756	0.676889	0.00474517	0.0113062		kaiA	circadian clock protein KaiA	circadian clock protein KaiA homolog	Other categories
slr1048	0.676207	0.00114047	0.00321884	sbcC	NA	exonuclease subunit SbcC	hypothetical protein	Hypothetical
slr1081	0.674827	0.00397159	0.0096633		NA	Uma2 family endonuclease	hypothetical protein	Hypothetical
slr1324	0.673949	0.00257316	0.00659999		hik23	ATP-binding protein	two-component hybrid sensor and regulator	Regulatory functions
slr0810	0.673659	0.00538187	0.0126362		NA	DUF4351 domain-containing protein	hypothetical protein	Hypothetical
slr1455	0.672296	0.0103152	0.0223601		cysA	sulfate/molybdate ABC transporter ATP-binding protein	sulfate transport system ATP-binding protein	Transport and binding proteins
sll1623	0.671266	0.00468907	0.0111891		ndhM	energy-coupling factor ABC transporter ATP-binding protein	ABC transporter ATP-binding protein	Transport and binding proteins
slr2082	0.669725	0.00216277	0.00566013		ctaD,ctaII,ctaDII,cta2,slr2082	cbb3-type cytochrome c oxidase subunit I	cytochrome c oxidase subunit I	Photosynthesis and respiration
slr1734	0.668023	0.00753495	0.0168445	opcA	opcA	glucose-6-phosphate dehydrogenase assembly protein OpcA	glucose 6-phosphate dehydrogenase assembly protein	Energy metabolism
slr2127	0.667123	0.01621	0.0330671		NA	hypothetical protein	hypothetical protein	Hypothetical
sll0181	0.665654	0.0093391	0.0205345		NA	hypothetical protein	unknown protein	Unknown
slr1495	0.665555	0.00461613	0.0110232		NA	ATP-dependent DNA helicase	hypothetical protein	Hypothetical
slr1273	0.66266	0.0023525	0.00610702		NA	hypothetical protein	hypothetical protein	Hypothetical
slr1189	0.662451	0.00310389	0.00775129		NA	homocysteine S-methyltransferase family protein	unknown protein	Unknown
slr1544	0.662215	0.00683201	0.0154984		lilA,slr1544	hypothetical protein	unknown protein	Unknown
sll1353	0.660108	0.00120083	0.00335836		hik15	ATP-binding protein	two-component sensor histidine kinase	Regulatory functions
sll0994	0.658935	0.0139393	0.0289675		NA	DUF1449 family protein	hypothetical protein	Hypothetical
sll0855	0.658593	0.0017649	0.00475019	clcA	NA	H(+)/Cl(-) exchange transporter ClcA	putative channel transporter	Transport and binding proteins
sll0924	0.65677	0.00947848	0.0208126		NA	metal-binding protein	hypothetical protein	Hypothetical
ssl0410	0.652997	0.000415989	0.00129129		NA	hypothetical protein	unknown protein	Unknown
sll1503	0.652151	0.00595138	0.0137428		NA	reverse transcriptase domain-containing protein	unknown protein	Unknown
sll1929	0.652012	0.00134588	0.00373161		comEC	ComEC/Rec2 family competence protein	competence protein ComE	Cellular processes
sll1766	0.649761	0.00323242	0.00803487	grrM	aslB,astB	cyclophane-forming radical SAM/SPASM peptide maturase GrrM/OscB	hypothetical protein	Hypothetical
slr0592	0.648543	0.00992247	0.0216106		NA	family 10 glycosylhydrolase	hypothetical protein	Hypothetical
sll0603	0.648373	0.00160981	0.00436561	menD	menD	2-succinyl-5-enolpyruvyl-6-hydroxy-3- cyclohexene-1-carboxylic-acid synthase	menaquinone biosynthesis protein MenD	Biosynthesis of cofactors, prosthetic groups, and carriers
slr1736	0.647397	0.00621892	0.0142889		HPT1,hpt	homogentisate phytyltransferase	homogentisate phytyltransferase	Hypothetical
sll1217	0.645233	0.0112832	0.0241174		NA	uracil-DNA glycosylase family protein	unknown protein	Unknown
slr1601	0.643284	0.00378138	0.00924945		NA	hypothetical protein	hypothetical protein	Hypothetical
sll0329	0.642769	0.0157951	0.0323027	gnd	gnd	decarboxylating NADP(+)-dependent phosphogluconate dehydrogenase	6-phosphogluconate dehydrogenase	Energy metabolism
slr2079	0.639165	0.00561245	0.0130822		NA	glutaminase	putative glutaminase	Amino acid biosynthesis
slr1410	0.637789	0.0110554	0.0236933		NA	hypothetical protein	periplasmic WD-repeat protein	Other categories
sll1120	0.636549	0.00493266	0.011701	smc	NA	chromosome segregation protein SMC	chromosome segregation protein SMC1	Translation
sll1433	0.635587	0.00254528	0.00653891		NA	NAD(P)H-hydrate dehydratase	hypothetical protein	Hypothetical
slr2143	0.63468	0.00543681	0.0127366		NA	aminotransferase class V-fold PLP-dependent enzyme	L-cysteine/cystine lyase	Amino acid biosynthesis
slr0529	0.632223	0.0170953	0.0345231		ggtB	ABC transporter substrate-binding protein	glucosylglycerol transport system substrate-binding protein	Transport and binding proteins
slr1406	0.631961	0.00864889	0.019069		NA	heme-binding protein	periplasmic protein, function unknown	Hypothetical
sll1344	0.629904	0.00296687	0.00743218		NA	hypothetical protein	unknown protein	Unknown
slr1870	0.629646	0.0097407	0.0212839		NA	NYN domain-containing protein	hypothetical protein	Hypothetical
sll0514	0.627542	0.000672486	0.00199514		sll0514	MBL fold metallo-hydrolase	hypothetical protein	Hypothetical
slr1139	0.62632	0.00852057	0.0188248		trx,trxA,trxA2,TrxX,trxB,slr1139	thioredoxin family protein	thioredoxin	Biosynthesis of cofactors, prosthetic groups, and carriers
slr1975	0.624739	0.0163666	0.0333021		slr1975	AGE family epimerase/isomerase	N-acylglucosamine 2-epimerase	Regulatory functions
sll0220	0.62384	0.00184011	0.00493199	glmS	glmS	glutamine--fructose-6-phosphate transaminase (isomerizing)	L-glutamine:D-fructose-6-P amidotransferase	Central intermediary metabolism
slr0421	0.623562	0.00532513	0.0125121		NA	alpha/beta hydrolase	unknown protein	Unknown
slr2128	0.623015	0.0231539	0.0450347		NA	DUF29 domain-containing protein	hypothetical protein	Hypothetical
sll1242	0.622768	0.00215562	0.00564599		ccr-1,ccr1	B12-binding domain-containing radical SAM protein	hypothetical protein	Hypothetical
slr1875	0.622149	0.00337878	0.00834072		exoD	exopolysaccharide biosynthesis protein	hypothetical protein	Hypothetical
ssr0536	0.621271	0.0185983	0.0371851		NA	hypothetical protein	unknown protein	Unknown
slr2101	0.619288	0.00547665	0.0127934		NA	cupin domain-containing protein	hypothetical protein	Hypothetical
sll1181	0.617416	0.00282827	0.00714615		hlyD	HlyD family efflux transporter periplasmic adaptor subunit	similar to hemolysin secretion protein	Cellular processes
slr0509	0.613243	0.0136732	0.028499		NA	DedA family protein	hypothetical protein	Hypothetical
slr1880	0.612016	0.0227637	0.0443561		NA	aminoglycoside phosphotransferase family protein	hypothetical protein	Hypothetical
slr1214	0.610239	0.0259919	0.0499808		rre15,lsiR,nixC,slr1212,slr1214,patA	response regulator	two-component response regulator PatA subfamily	Regulatory functions
sll0877	0.609432	0.00223069	0.00581162		NA	AAA-like domain-containing protein	hypothetical protein	Hypothetical
slr1272	0.606144	0.0175982	0.0354276
slr1768	0.605076	0.00653079	0.0148991		NA	prohibitin family protein	unknown protein	Unknown
slr1225	0.604962	0.00164123	0.00444156		spkF,pknF	serine/threonine-protein kinase	serine/threonine kinase	Regulatory functions
slr0936	0.604841	0.00640047	0.0146537	nadC	nadC	carboxylating nicotinate-nucleotide diphosphorylase	nicotinate-nucleotide pyrophosphorylase	Biosynthesis of cofactors, prosthetic groups, and carriers
sll0814	0.603566	0.00971213	0.0212531		cruF	carotenoid biosynthesis protein	hypothetical protein	Hypothetical
sll1683	0.603036	0.012644	0.0266369		cad	aminotransferase class I/II-fold pyridoxal phosphate-dependent enzyme	lysine decarboxylase	Energy metabolism
slr0626	0.601718	0.0063125	0.0144729		NA	tetratricopeptide repeat protein	probable glycosyltransferase	Other categories
slr0480	0.601694	0.00220569	0.00576112		ycf46	AAA family ATPase	hypothetical protein YCF46	Hypothetical
slr0638	0.599452	0.00105842	0.00301509	glyQ	glyQ,glyS(a)	glycine--tRNA ligase subunit alpha	glycyl-tRNA synthetase alpha chain	Translation
slr1926	0.599424	0.0189686	0.0378081		NA	hypothetical protein	hypothetical protein	Hypothetical
slr1693	0.596078	0.0173456	0.0349847		rre24,pixE	response regulator	two-component response regulator PatA subfamily	Regulatory functions
sll0270	0.595741	0.00738425	0.0165644	priA	priA	primosomal protein N'	primosomal protein N&#x27;	DNA replication, restriction, modification, recombination, and repair
sll0590	0.595108	0.0150784	0.0309944		NA	mechanosensitive ion channel family protein	unknown protein	Unknown
sll1495	0.594415	0.00331822	0.00820757	lhgO	NA	L-2-hydroxyglutarate oxidase	hypothetical protein	Hypothetical
slr0658	0.5943	0.00116159	0.00326848		NA	toll/interleukin-1 receptor domain-containing protein	unknown protein	Unknown
slr0381	0.594058	0.0141932	0.0293813	gloA	gloA	lactoylglutathione lyase	lactoylglutathione lyase	Other categories
slr1082	0.592027	0.0210768	0.0413948		NA	hypothetical protein	unknown protein	Unknown
slr0482	0.592019	0.012438	0.0262543		NA	class I SAM-dependent methyltransferase	unknown protein	Unknown
slr1350	0.589582	0.02091	0.0411174		desA	fatty acid desaturase	acyl-lipid desaturase (delta 12)	Fatty acid, phospholipid and sterol metabolism
ssl0259	0.588658	0.0130165	0.0273321		NA	type II toxin-antitoxin system HicB family antitoxin	hypothetical protein	Hypothetical
slr1742	0.586565	0.012625	0.0266143		NA	type 1 glutamine amidotransferase	probable cobyric acid synthase	Biosynthesis of cofactors, prosthetic groups, and carriers
sll1307	0.586114	0.00988973	0.0215539		sll1307	heme-binding protein	periplasmic protein, function unknown	Hypothetical
sll1750	0.584849	0.0155036	0.0317629	ureC	ureC	urease subunit alpha	urease alpha subunit	Central intermediary metabolism
slr1340	0.584304	0.0227194	0.0442967		NA	GNAT family N-acetyltransferase	unknown protein	Unknown
sll0446	0.582959	0.022989	0.0447681		NA	hypothetical protein	unknown protein	Unknown
slr0676	0.581125	0.0123063	0.0260275	cysC	cysC	adenylyl-sulfate kinase	adenylylsulfate kinase	Amino acid biosynthesis
sll0625	0.578373	0.00592008	0.0137		NA	class I SAM-dependent methyltransferase	unknown protein	Unknown
slr0885	0.577644	0.0249294	0.0481101		NA	Uma2 family endonuclease	hypothetical protein	Hypothetical
slr0752	0.575396	0.0208972	0.0411174	eno	eno	phosphopyruvate hydratase	enolase	Energy metabolism
sll0565	0.574878	0.0206009	0.0406836		NA	hypothetical protein	hypothetical protein	Hypothetical
slr1033	0.573593	0.024702	0.047786		NA	hypothetical protein	unknown protein	Unknown
sll1620	0.572042	0.0142186	0.0294151		NA	DUF1499 domain-containing protein	hypothetical protein	Hypothetical
sll1667	0.571983	0.00278425	0.00705709		mom72	tetratricopeptide repeat protein	periplasmic protein, similar to mitochondrial outer membrane 72K protein	Hypothetical
slr0770	0.566177	0.0132933	0.0278045		NA	DUF433 domain-containing protein	hypothetical protein	Hypothetical
sll0252	0.565771	0.000837518	0.00243319		NA	SpoIID/LytB domain-containing protein	unknown protein	Unknown
slr1798	0.562159	0.0163817	0.0333119		pleD	MASE1 domain-containing protein	unknown protein	Unknown
sll0873	0.561326	0.0136784	0.028499	nspC	napC	carboxynorspermidine decarboxylase	carboxynorspermidine decarboxylase	Other categories
slr0769	0.55986	0.0122014	0.0258567		NA	L,D-transpeptidase	hypothetical protein	Hypothetical
sll1089	0.556355	0.0162355	0.0330825		NA	hypothetical protein	periplasmic protein, function unknown	Unknown
slr1236	0.555208	0.0187291	0.0374001		NA	DUF192 domain-containing protein	hypothetical protein	Hypothetical
sll0337	0.554387	0.00325572	0.00807409		phoR,hik7,sphS,sll0337	PAS domain-containing sensor histidine kinase	phosphate sensor, two-component sensor histidine kinase	Regulatory functions
slr1267	0.549503	0.00625519	0.0143517		mrdB,rodA,ftsW	FtsW/RodA/SpoVE family cell cycle protein	cell division protein FtsW	Cellular processes
sll0596	0.547692	0.0102921	0.022325		NA	creatininase family protein	hypothetical protein	Hypothetical
slr0197	0.545935	0.0146849	0.0303017		comA,comEA	phospholipase D-like domain-containing protein	competence protein	Hypothetical
sll1359	0.544796	0.00719256	0.0161682		NA	c-type cytochrome	unknown protein	Unknown
slr1299	0.544487	0.00311046	0.00776167		NA	UDP-glucose/GDP-mannose dehydrogenase family protein	UDP-glucose dehydrogenase	Energy metabolism
sll1770	0.540073	0.00107684	0.00306215		spkI	AarF/ABC1/UbiB kinase family protein	hypothetical protein	Hypothetical
sll1432	0.538674	0.0205928	0.0406836	hypB	hypB,hypB1	hydrogenase nickel incorporation protein HypB	putative hydrogenase expression/formation protein HypB	Other categories
slr1776	0.538498	0.0199203	0.0394364		NA	SulP family inorganic anion transporter	high affinity sulfate transporter	Transport and binding proteins
sll1572	0.53848	0.00497406	0.0117905		dnaE-c,polC,dnaE,dnaEc	trans-splicing intein-formed DNA polymerase III subunit alpha C-terminal partner DnaE-C	DNA polymerase III alpha subunit [Contains: Ssp dnaE intein]	DNA replication, restriction, modification, recombination, and repair
ssr2406	0.538416	0.0175389	0.0353302		NA	hypothetical protein	unknown protein	Unknown
sll1942	0.536038	0.00861632	0.0190131		NA	hypothetical protein	unknown protein	Unknown
slr0586	0.533435	0.0181108	0.0363006		NA	HAD family hydrolase	hypothetical protein	Hypothetical
slr1503	0.530809	0.0117923	0.0250888		NA	aldo/keto reductase	hypothetical protein	Hypothetical
slr0358	0.529545	0.00566813	0.0131928		NA	hypothetical protein	unknown protein	Unknown
slr0192	0.526616	0.00977219	0.0213266		NA	rhodanese-like domain-containing protein	hypothetical protein	Hypothetical
slr1418	0.526427	0.014058	0.0291577		pyrD	quinone-dependent dihydroorotate dehydrogenase	dihydroorotate dehydrogenase	Purines, pyrimidines, nucleosides, and nucleotides
slr0829	0.524398	0.0128907	0.0271034		pleD	PAS domain S-box protein	unknown protein	Unknown
slr0656	0.523017	0.00636604	0.0145853		NA	GNAT family N-acetyltransferase	hypothetical protein	Hypothetical
sll0289	0.521029	0.0197831	0.0391888	minD	minD	septum site-determining protein MinD	septum site-determining protein MinD	Cellular processes
slr0361	0.515966	0.0186637	0.0372927		NA	pseudouridine synthase	probable ribosomal large subunit pseudouridine synthase B	Translation
sll1200	0.514516	0.0106893	0.0230777		NA	MFS transporter	hypothetical protein	Hypothetical
slr1145	0.514466	0.0122409	0.0259062	gltS	gltS,slr1145	sodium/glutamate symporter	Monocomponent sodium-dependent glutamate permease GltS	Transport and binding proteins
sll0643	0.513539	0.0192293	0.0382566	ureG	ureG	urease accessory protein UreG	urease accessory protein G	Central intermediary metabolism
sll1892	0.512833	0.00651154	0.0148657		NA	hypothetical protein	unknown protein	Unknown
sll0182	0.510802	0.00571845	0.0132812		sll0182	ABC transporter ATP-binding protein/permease	ABC transporter ATP-binding protein	Transport and binding proteins
slr1596	0.510671	0.0254545	0.0490059		pxcA,cotA	proton extrusion protein PcxA	a protein in the cytoplasmic membrane involved in light-induced proton extrusion.	Transport and binding proteins
sll1625	0.5091	0.00497795	0.011791		sdhB	succinate dehydrogenase/fumarate reductase iron-sulfur subunit	succinate dehydrogenase iron- sulphur protein subunit	Energy metabolism
slr1378	0.508853	0.0149197	0.0307271		NA	Uma2 family endonuclease	hypothetical protein	Hypothetical
sll1182	0.508756	0.00834252	0.0185076		petC3,petC	ubiquinol-cytochrome c reductase iron-sulfur subunit	cytochrome b6-f complex alternative iron-sulfur subunit (Rieske iron sulfur protein)	Photosynthesis and respiration
slr1729	0.507834	0.00697574	0.0157468	kdpB	kdpB	potassium-transporting ATPase subunit KdpB	potassium-transporting P-type ATPase B chain	Transport and binding proteins
slr0569	0.507753	0.00836938	0.0185417		NA	DUF2779 domain-containing protein	unknown protein	Unknown
sll1365	0.506133	0.0236621	0.0459398		NA	PP2C family protein-serine/threonine phosphatase	unknown protein	Unknown
sll1087	0.502765	0.00962224	0.0210851		NA	sodium:solute symporter	similar to sodium/glucose cotransporter	Transport and binding proteins
sll1665	0.501316	0.0117431	0.0250007		NA	hypothetical protein	unknown protein	Unknown
sll1659	0.494795	0.0116621	0.0248612	cofH	NA	7,8-didemethyl-8-hydroxy-5-deazariboflavin synthase subunit CofH	hypothetical protein	Hypothetical
sll0063	0.486141	0.00517861	0.0121856		NA	AI-2E family transporter	hypothetical protein	Hypothetical
slr0089	0.482494	0.011325	0.0241746		VTE4	methyltransferase domain-containing protein	gamma-tocopherol methyltransferase	Fatty acid, phospholipid and sterol metabolism
slr1706	0.478185	0.0247238	0.0477994		dfrA	NAD-dependent epimerase/dehydratase family protein	dihydroflavonol 4-reductase	Biosynthesis of cofactors, prosthetic groups, and carriers
slr1178	0.467427	0.0188249	0.037568		NA	SH3 domain-containing protein	hypothetical protein	Hypothetical
slr1179	0.461404	0.0235427	0.0457632		NA	anhydro-N-acetylmuramic acid kinase	hypothetical protein	Hypothetical
slr0721	0.455267	0.0230243	0.0448096		me	NAD-dependent malic enzyme	malic enzyme	Energy metabolism
sll0169	0.445964	0.0116883	0.0249006		zipN,ftn2	IMS domain-containing protein	cell division protein Ftn2 homolog	Cellular processes
sll1033	0.443615	0.0130366	0.0273565		NA	serine/threonine phosphatase	probable protein phosphatase	Other categories
sll1180	0.442207	0.0129819	0.0272773		hlyB	peptidase domain-containing ABC transporter	toxin secretion ABC transporter ATP-binding protein	Transport and binding proteins
sll1633	0.438531	0.0130602	0.0273882	ftsZ	ftsZ	cell division protein FtsZ	cell division protein FtsZ	Cellular processes
sll1178	0.421337	0.0178485	0.0358641		NA	carbamoyltransferase	probable carbamoyl transferase	Energy metabolism
sll0934	-0.408512	0.0175147	0.0353036	aroF	ccmA	3-deoxy-7-phosphoheptulonate synthase	carboxysome formation protein CcmA	Photosynthesis and respiration
sll1932	-0.412494	0.0160852	0.0328542	dnaK	dnaK,dnaK3	molecular chaperone DnaK	DnaK protein	Cellular processes
slr1529	-0.42487	0.0223196	0.0435964		ntrX	sigma 54-interacting transcriptional regulator	nitrogen assimilation regulatory protein	Amino acid biosynthesis
slr1030	-0.43238	0.0136057	0.0283841	bchI	chlI	magnesium chelatase ATPase subunit I	magnesium protoporphyrin IX chelatase subunit I	Biosynthesis of cofactors, prosthetic groups, and carriers
sll1056	-0.437866	0.0207492	0.0409013	purL	purL,purI	phosphoribosylformylglycinamidine synthase subunit PurL	phosphoribosylformyl glycinamidine synthetase II	Purines, pyrimidines, nucleosides, and nucleotides
ssr3341	-0.448433	0.0227111	0.0442967		hfq	hypothetical protein	hypothetical protein	Hypothetical
sll0154	-0.451577	0.0141216	0.0292707		cruE	YvcK family protein	hypothetical protein	Hypothetical
sll0899	-0.452563	0.0191151	0.0380723	glmU	glmU	bifunctional UDP-N-acetylglucosamine diphosphorylase/glucosamine-1-phosphate N-acetyltransferase GlmU	UDP-N-acetylglucosamine pyrophosphorylase	Cell envelope
slr0633	-0.455221	0.0238506	0.0462779
slr0657	-0.455785	0.0183706	0.0367756		lysC	aspartate kinase	aspartate kinase	Energy metabolism
slr1167	-0.461212	0.00699364	0.0157683		gldA	oxidoreductase	glycerol dehydrogenase	Fatty acid, phospholipid and sterol metabolism
slr1364	-0.465497	0.00656541	0.0149569	bioB	bioB	biotin synthase BioB	biotin synthetase	Biosynthesis of cofactors, prosthetic groups, and carriers
sll0039	-0.469106	0.0177555	0.0356994		pixH,pisH,cheY,rre35,taxY1,taxY	response regulator	positive phototaxis protein, two-component response regulator CheY subfamily	Regulatory functions
sll0202	-0.478751	0.0206543	0.0407598	mnmG	gidA	tRNA uridine-5-carboxymethylaminomethyl(34) synthesis enzyme MnmG	glucose inhibited division protein	Cellular processes
slr0455	-0.478777	0.0218232	0.0426786		NA	phasin family protein	hypothetical protein	Hypothetical
slr1972	-0.482866	0.00455516	0.0108938		ycf81	PIN/TRAM domain-containing protein	hypothetical protein YCF81	Hypothetical
sll0534	-0.484705	0.0143106	0.0295863	clpP	clpP2,clpP,clpP2s	ATP-dependent Clp endopeptidase proteolytic subunit ClpP	ATP-dependent Clp protease proteolytic subunit 2	Translation
sll0754	-0.488219	0.00840862	0.0185902	rbfA	NA	30S ribosome-binding factor RbfA	ribosome binding factor A	Translation
slr1556	-0.493696	0.0182393	0.0365353		ddh	2-hydroxyacid dehydrogenase	2-hydroxyacid dehydrogenase homolog	Other categories
sll1532	-0.494105	0.0128356	0.0270052		NA	hypothetical protein	hypothetical protein	Hypothetical
slr0543	-0.494769	0.00875538	0.0192906	trpB	trpB	tryptophan synthase subunit beta	tryptophan synthase beta subunit	Amino acid biosynthesis
slr1894	-0.495582	0.00509132	0.0120242		mrgA	Dps family protein	probable DNA-binding stress protein	Translation
slr1265	-0.499788	0.00294792	0.00740636	rpoC1	rpoC1,rpo	DNA-directed RNA polymerase subunit gamma	RNA polymerase gamma-subunit	Transcription
slr0964	-0.501609	0.0165523	0.0335951		slr0964	FTR1 family protein	hypothetical protein	Hypothetical
sll0639	-0.501669	0.0167064	0.0338439		NA	bifunctional oligoribonuclease/PAP phosphatase NrnA	hypothetical protein	Hypothetical
sll0055	-0.501797	0.0248545	0.0480232		prp3	pitrilysin family protein	processing protease	Translation
sll0518	-0.502985	0.00500252	0.0118405		NA	hypothetical protein	unknown protein	Unknown
sll1023	-0.506544	0.0193111	0.0383483		sucC	succinate--CoA ligase subunit beta	succinyl-CoA synthetase beta chain	Energy metabolism
slr2062	-0.507535	0.0202979	0.0401592		ISY052a	RNA-guided endonuclease TnpB family protein	putative transposase	Other categories
sll1545	-0.51031	0.0155114	0.0317629		gst1	glutathione S-transferase family protein	glutathione S-transferase	Biosynthesis of cofactors, prosthetic groups, and carriers
sll1575	-0.512533	0.0161447	0.0329548		spkA,pknC2,sll1575	serine/threonine-protein kinase	a part of spkA: serine/threonine protein kinase, regulates cellular motility ( disrupted by frameshift mutation)	Regulatory functions
slr1376	-0.519205	0.0168496	0.0341125		NA	DUF6679 family protein	hypothetical protein	Hypothetical
slr0823	-0.521061	0.00767772	0.0171272		ycf3	photosystem I assembly protein Ycf3	photosystem I assembly related protein	Photosynthesis and respiration
sll1823	-0.523693	0.0209463	0.0411637		purA,adeK	adenylosuccinate synthase	adenylosuccinate synthetase	Purines, pyrimidines, nucleosides, and nucleotides
slr1510	-0.523878	0.00952584	0.0209023	plsX	plsX	phosphate acyltransferase PlsX	fatty acid/phospholipid synthesis protein PlsX	Fatty acid, phospholipid and sterol metabolism
sll1466	-0.525443	0.0236416	0.0459277		NA	glycosyltransferase family 4 protein	probable glycosyltransferase	Other categories
sll0535	-0.527053	0.0112801	0.0241174	clpX	clpX,clpXs	ATP-dependent protease ATP-binding subunit ClpX	ATP-dependent Clp protease ATPase subunit	Translation
slr0525	-0.529624	0.0118117	0.0251135	bchM	chlM	magnesium protoporphyrin IX methyltransferase	Mg-protoporphyrin IX methyl transferase	Biosynthesis of cofactors, prosthetic groups, and carriers
sll1187	-0.530337	0.00450344	0.0107861	lgt	lgt,umpA	prolipoprotein diacylglyceryl transferase	prolipoprotein diacylglyceryl transferase	Cell envelope
ssr1155	-0.531177	0.00957555	0.0209971		NA	DUF2949 domain-containing protein	hypothetical protein	Hypothetical
slr1670	-0.533721	0.00301375	0.00753788	gghA	NA	glucosylglycerol hydrolase	unknown protein	Unknown
slr0659	-0.536951	0.00316341	0.0078755		prlC,opdA	M3 family metallopeptidase	oligopeptidase A	Translation
sll0932	-0.539212	0.0171208	0.0345528		NA	permease	hypothetical protein	Hypothetical
slr1923	-0.54031	0.00484943	0.0115461		frhB,cvrA,dvr,slr1923	Coenzyme F420 hydrogenase/dehydrogenase, beta subunit C-terminal domain	hypothetical protein	Hypothetical
slr1990	-0.541106	0.0124203	0.0262393		NA	DUF3120 domain-containing protein	hypothetical protein	Hypothetical
slr1393	-0.541751	0.00491132	0.0116676		hik1,slr1393	GAF domain-containing protein	phytochrome-like protein, two-component sensor histidine kinase	Regulatory functions
ssr1604	-0.544835	0.0108528	0.0233536	rpmB	rpmB,rpl28,ssr1604,rpl	50S ribosomal protein L28	50S ribosomal protein L28	Translation
slr0955	-0.549666	0.00757509	0.01691	rlmB	slr0955	23S rRNA (guanosine(2251)-2'-O)-methyltransferase RlmB	probable tRNA/rRNA methyltransferase	Translation
sll0761	-0.550469	0.0102899	0.022325		sll0761	hypothetical protein	unknown protein	Unknown
sll0891	-0.552043	0.00182578	0.00489765	mdh	citH,ldh,mdh	malate dehydrogenase	malate dehydrogenase	Energy metabolism
ssr1600	-0.553507	0.00264977	0.00676952		ssr1600	STAS domain-containing protein	similar to anti-sigma f factor antagonist	Transcription
sll0867	-0.554026	0.0102206	0.0221999		NA	aldo/keto reductase	hypothetical protein	Hypothetical
sll0284	-0.556109	0.0153058	0.0314219		NA	ATP-binding protein	hypothetical protein	Hypothetical
slr1150	-0.556837	0.00723013	0.0162413		NA	hypothetical protein	unknown protein	Unknown
slr0825	-0.559712	0.00196118	0.0052002		NA	S9 family peptidase	probable peptidase	Other categories
slr0220	-0.561003	0.00164319	0.00444156	glyS	glyS	glycine--tRNA ligase subunit beta	glycyl-tRNA synthetase beta chain	Translation
sll1879	-0.561299	0.00502628	0.0118793		ycf55,rre23,crr23	DUF3685 domain-containing protein	two-component response regulator	Regulatory functions
sll0142	-0.563688	0.00407904	0.00990976		sll0142	efflux RND transporter permease subunit	probable cation efflux system protein	Transport and binding proteins
sll0461	-0.565378	0.00421352	0.0101903		proA	gamma-glutamyl-phosphate reductase	gamma-glutamyl phosphate reductase	Amino acid biosynthesis
sll1144	-0.565869	0.012177	0.025822	rsmH	NA	16S rRNA (cytosine(1402)-N(4))-methyltransferase RsmH	hypothetical protein	Hypothetical
slr0604	-0.566771	0.00444065	0.0106755	lepA	lepA	translation elongation factor 4	GTP-binding protein	Other categories
slr1205	-0.567613	0.00340957	0.00840384		NA	Rieske (2Fe-2S) protein	similar to chlorobenzene dioxygenase, ferredoxin component	Other categories
slr1251	-0.569325	0.0226638	0.0442418		cyp,rot1	peptidylprolyl isomerase	peptidyl-prolyl cis-trans isomerase	Translation
sll0533	-0.569558	0.0037435	0.00917071	tig	tig	trigger factor	trigger factor	Cellular processes
sll1036	-0.569682	0.00973454	0.0212839		sll1036	MBL fold metallo-hydrolase	hypothetical protein	Hypothetical
slr1534	-0.570254	0.0140565	0.0291577		NA	LD-carboxypeptidase	hypothetical protein	Hypothetical
slr0551	-0.570358	0.00100962	0.00289142		NA	ribonuclease J	hypothetical protein	Hypothetical
slr1622	-0.571942	0.00110655	0.00313004		ppa,ipyR	inorganic diphosphatase	soluble inorganic pyrophosphatase	Central intermediary metabolism
sll0048	-0.574931	0.0138269	0.0287534		NA	diguanylate cyclase	unknown protein	Unknown
slr0609	-0.578172	0.00242824	0.00627833		NA	GTP-binding protein	hypothetical protein	Hypothetical
sll0228	-0.57957	0.0060808	0.0140115	speB	bcp,speB1	agmatinase	arginase	Energy metabolism
slr0211	-0.580827	0.00273264	0.00695915		NA	GNAT family N-acetyltransferase	hypothetical protein	Hypothetical
sll0672	-0.582574	0.0170372	0.034449		pacL	cation-transporting P-type ATPase	cation-transporting p-type ATPase PacL	Transport and binding proteins
slr0963	-0.582744	0.00062522	0.00186869	sir	sir	sulfite reductase, ferredoxin dependent	ferredoxin-sulfite reductase	Amino acid biosynthesis
slr0879	-0.583795	0.0119898	0.0254418	gcvH	gcvH	glycine cleavage system protein GcvH	glycine decarboxylase complex H-protein	Energy metabolism
sll0146	-0.584684	0.00288923	0.00726597		natC	branched-chain amino acid ABC transporter permease	Integral membrane protein of the ABC-type, Nat permease for neutral amino acids	Transport and binding proteins
slr1100	-0.584977	0.016699	0.0338439		NA	hypothetical protein	hypothetical protein	Hypothetical
slr1819	-0.585153	0.0180339	0.0361915		rfrM	pentapeptide repeat-containing protein	hypothetical protein	Hypothetical
slr0822	-0.586953	0.0212812	0.04172		pacL	cation-transporting P-type ATPase	cation-transporting P-type ATPase PacL	Transport and binding proteins
slr0213	-0.589062	0.00030981	0.000979646	guaA	guaA	glutamine-hydrolyzing GMP synthase	GMP synthetase	Purines, pyrimidines, nucleosides, and nucleotides
slr0186	-0.589587	0.000722503	0.0021337		leuA	2-isopropylmalate synthase	2-isopropylmalate synthase	Amino acid biosynthesis
slr1451	-0.591252	0.0106489	0.0230214		slr1451	hypothetical protein	hypothetical protein	Hypothetical
slr0966	-0.591444	0.00122679	0.00342502	trpA	trpA	tryptophan synthase subunit alpha	tryptophan synthase alpha chain	Amino acid biosynthesis
ssr1736	-0.592206	0.0149463	0.0307426	rpmF	rpmF,rpl32,ssr1736,rps32,rpl	50S ribosomal protein L32	50S ribosomal protein L32	Translation
slr1259	-0.594591	0.0176949	0.0355999		slr1259	MBL fold metallo-hydrolase	hypothetical protein	Hypothetical
sll1987	-0.594954	0.00752111	0.0168362	katG	cpx,katG	catalase/peroxidase HPI	catalase peroxidase	Cellular processes
sll1096	-0.596393	0.00236199	0.00612179	rpsL	rpsL,rps12,rps,sll1096,rps12-6803	30S ribosomal protein S12	30S ribosomal protein S12	Translation
slr0320	-0.597951	0.00158113	0.00431435		NA	radical SAM protein	hypothetical protein	Hypothetical
slr2049	-0.598796	0.00670476	0.015242		ycf58,cpcS-1,slr2049	phycobiliprotein lyase	hypothetical protein YCF58	Hypothetical
sll0144	-0.599648	0.00549315	0.0128227	pyrH	pyrH,smbA	UMP kinase	uridine monophosphate kinase	Purines, pyrimidines, nucleosides, and nucleotides
sll0314	-0.60587	0.00695015	0.0157234		NA	Sll0314/Alr1548 family TPR repeat-containing protein	periplasmic protein, function unknown	Hypothetical
slr0557	-0.609711	0.000307802	0.000974252	valS	valS	valine--tRNA ligase	valyl-tRNA synthetase	Translation
slr0615	-0.61009	0.00251213	0.00645889		NA	ABC transporter ATP-binding protein	ATP-binding protein of ABC transporter	Transport and binding proteins
sll1434	-0.610786	0.000271985	0.000864284		mrcA,ponA,pbp3,pbp1a	penicillin-binding protein 1A	penicillin-binding protein	Other categories
sll1908	-0.611152	0.00011383	0.00039064	serA	serA	phosphoglycerate dehydrogenase	D-3-phosphoglycerate dehydrogenase	Amino acid biosynthesis
sll1546	-0.611332	0.00966424	0.0211627		ppx	Ppx/GppA phosphatase family protein	exopolyphosphatase	Central intermediary metabolism
slr1517	-0.612879	0.0107326	0.0231556	leuB	leuB	3-isopropylmalate dehydrogenase	3-isopropylmalate dehydrogenase	Amino acid biosynthesis
slr1253	-0.614201	0.00703154	0.0158394		NA	hypothetical protein	unknown protein	Unknown
slr1974	-0.617474	0.00340899	0.00840384	der	NA	ribosome biogenesis GTPase Der	GTP binding protein	Other categories
slr0359	-0.620306	0.00081551	0.00237568		syn-lov,slr0359	EAL domain-containing protein	hypothetical protein	Hypothetical
slr1982	-0.620468	0.0109121	0.023433		rre21	response regulator	two-component response regulator CheY subfamily	Regulatory functions
slr1474	-0.621347	0.00607764	0.0140115		NA	C40 family peptidase	hypothetical protein	Hypothetical
slr0442	-0.622312	0.0140424	0.0291577		slr0442	hypothetical protein	unknown protein	Unknown
slr0652	-0.623799	0.00574675	0.0133181	hisA	hisA	1-(5-phosphoribosyl)-5-[(5- phosphoribosylamino)methylideneamino]imidazole-4- carboxamide isomerase	phosphorybosilformimino-5-amino- phosphorybosil-4-imidazolecarboxamideisomerase	Amino acid biosynthesis
slr0841	-0.625679	0.0191249	0.0380723		NA	META domain-containing protein	periplasmic protein, function unknown	Unknown
slr1945	-0.626718	0.000803975	0.00235059	gpmI	yibO,pgm,slr1945	2,3-bisphosphoglycerate-independent phosphoglycerate mutase	2,3-bisphosphoglycerate-independent phosphoglycerate mutase	Energy metabolism
slr1726	-0.627672	0.00831483	0.0184589		NA	DUF4230 domain-containing protein	unknown protein	Unknown
slr2035	-0.627768	0.00621792	0.0142889	proB	proB	glutamate 5-kinase	glutamate 5-kinase	Amino acid biosynthesis
slr2042	-0.628895	0.0206648	0.0407598		NA	zinc-dependent peptidase	hypothetical protein	Hypothetical
sll0553	-0.629151	0.0019593	0.00519951		NA	alpha/beta hydrolase	hypothetical protein	Hypothetical
sll0274	-0.630672	0.00609087	0.0140247		rfrC	pentapeptide repeat-containing protein	hypothetical protein	Hypothetical
slr0729	-0.632813	0.0170531	0.0344594		NA	DUF3181 family protein	hypothetical protein	Hypothetical
slr0209	-0.634205	0.00680348	0.0154446		NA	hypothetical protein	unknown protein	Unknown
sll0376	-0.634856	0.00295196	0.00740636		NA	hypothetical protein	unknown protein	Unknown
sll0421	-0.63502	0.0021779	0.00569509	purB	purB	adenylosuccinate lyase	adenylosuccinate lyase	Purines, pyrimidines, nucleosides, and nucleotides
ssl3044	-0.640512	0.0239663	0.0464464		ssl3044	2Fe-2S iron-sulfur cluster-binding protein	probable ferredoxin	Photosynthesis and respiration
slr0816	-0.642015	0.00615662	0.014166		NA	DUF177 domain-containing protein	hypothetical protein	Hypothetical
slr0484	-0.643063	0.000244599	0.000784227		hik26	DICT sensory domain-containing protein	two-component sensor histidine kinase	Regulatory functions
sll0480	-0.644266	0.000826388	0.00240519		NA	LL-diaminopimelate aminotransferase	probable aminotransferase	Other categories
slr1110	-0.644765	0.0164749	0.033459		NA	Tab2 family RNA-binding protein	hypothetical protein	Hypothetical
slr0839	-0.645685	0.0019113	0.00509311	hemH	hemH,scpA	ferrochelatase	ferrochelatase	Biosynthesis of cofactors, prosthetic groups, and carriers
slr1560	-0.64775	0.000208279	0.000676541		hisZ,hisS2	ATP phosphoribosyltransferase regulatory subunit	histidyl tRNA synthetase	Translation
sll1112	-0.651052	0.00334165	0.0082554	aroQ	aroQ	type II 3-dehydroquinate dehydratase	3-dehydroquinate dehydratase	Amino acid biosynthesis
slr0613	-0.653373	0.0145749	0.0301134		NA	hypothetical protein	hypothetical protein	Hypothetical
slr1511	-0.65383	0.00438963	0.0105686		fabH	beta-ketoacyl-ACP synthase III	3-oxoacyl-[acyl-carrier-protein] synthase III	Fatty acid, phospholipid and sterol metabolism
sll0469	-0.653935	0.00143123	0.00394447		prsA,prs	ribose-phosphate pyrophosphokinase	ribose-phosphate pyrophosphokinase	Purines, pyrimidines, nucleosides, and nucleotides
ssl2717	-0.658572	0.0138274	0.0287534		NA	hypothetical protein	hypothetical protein	Hypothetical
sll0336	-0.659411	0.000344682	0.00108353	accD	accD,ycf11,zfpA,zfp	acetyl-CoA carboxylase, carboxyltransferase subunit beta	acetyl-CoA carboxylase beta subunit	Fatty acid, phospholipid and sterol metabolism
sll0997	-0.660077	0.00109092	0.00309671		NA	hypothetical protein	hypothetical protein	Hypothetical
slr1351	-0.660359	0.00152636	0.00417803	murF	murF,mra	UDP-N-acetylmuramoyl-tripeptide--D-alanyl-D- alanine ligase	UDP-N-acetylmuramoylalanyl-D-glutamyl-2 6-diaminopimelate--D-alanyl-D-alanine ligase	Cell envelope
sll0640	-0.660362	0.00799975	0.017784		sac1	SLC13 family permease	probable sodium/sulfate symporter	Transport and binding proteins
slr1232	-0.660551	0.0105163	0.02275		NA	SH3 domain-containing protein	unknown protein	Unknown
sll1662	-0.660568	0.013575	0.028357	pheA	pheA	prephenate dehydratase	probable prephenate dehydratase	Amino acid biosynthesis
sll0148	-0.661877	0.00300632	0.00752515		NA	caspase family protein	hypothetical protein	Hypothetical
slr1598	-0.663652	0.00256291	0.00657896	lipA	lipA,lip	lipoyl synthase	lipoic acid synthetase	Biosynthesis of cofactors, prosthetic groups, and carriers
sll0622	-0.664187	0.00168486	0.00454235	nadA	nadA	quinolinate synthase NadA	quinolinate synthetase	Biosynthesis of cofactors, prosthetic groups, and carriers
slr1109	-0.664411	0.00445667	0.010706		ank	ankyrin repeat domain-containing protein	similar to ankyrin	Other categories
sll0179	-0.665896	0.000318219	0.00100525	gltX	gltX	glutamate--tRNA ligase	glutamyl-tRNA synthetase	Translation
slr0152	-0.666206	0.0215473	0.0422159		spkG,pknD	serine/threonine-protein kinase	serine/threonine protein kinase	Regulatory functions
sll0216	-0.67112	0.0141413	0.0292926		NA	L-threonylcarbamoyladenylate synthase	hypothetical protein	Hypothetical
slr1647	-0.671194	0.0163941	0.0333161	fetB	NA	iron export ABC transporter permease subunit FetB	hypothetical protein	Hypothetical
slr1194	-0.672063	0.000484681	0.00148166		NA	DUF533 domain-containing protein	hypothetical protein	Hypothetical
ssr0693	-0.672923	0.00502215	0.0118782		NA	hypothetical protein	unknown protein	Unknown
sll0698	-0.673338	0.00223329	0.00581162		hik33,chk33,ycf26,dspA,nblS,dfr	ATP-binding protein	drug sensory protein A, low temperature sensor, two-component sensor histidine kinase	Other categories
slr2048	-0.677097	0.00451341	0.010802		PratA	tetratricopeptide repeat protein	periplasmic protein, function unknown	Unknown
sll0027	-0.677576	0.000104068	0.000358666		ndhD4,ndhD,sll0027	NADH-quinone oxidoreductase subunit M	NADH dehydrogenase subunit 4 (involved in constitutive, low affinity CO2 uptake)	Photosynthesis and respiration
slr1002	-0.677873	0.00861761	0.0190131
sll0498	-0.678749	0.0026041	0.00667403		NA	TM2 domain-containing protein	hypothetical protein	Hypothetical
sll1377	-0.681415	0.000240309	0.000772782		NA	glycosyltransferase family 2 protein	probable glycosyltransferase	Other categories
sll1938	-0.682118	0.0104576	0.0226383		NA	Uma2 family endonuclease	hypothetical protein	Hypothetical
slr1565	-0.682224	0.0163102	0.0332084		iscA,iscA2	iron-sulfur cluster assembly accessory protein	hypothetical protein	Hypothetical
slr1794	-0.684471	0.00108858	0.0030928		NA	ArsA family ATPase	probable anion transporting ATPase	Transport and binding proteins
sll1848	-0.684483	0.0221752	0.0433407		plsC,sll1848	lysophospholipid acyltransferase family protein	putative acyltransferas	Other categories
slr1900	-0.685826	0.000435813	0.00134247		NA	DUF3386 domain-containing protein	hypothetical protein	Hypothetical
sll1382	-0.686698	0.00784781	0.0174703		petF,fdx,fedII,fdxII	2Fe-2S iron-sulfur cluster-binding protein	ferredoxin, petF-like protein	Photosynthesis and respiration
sll0412	-0.687566	0.005446	0.0127366		NA	DUF445 domain-containing protein	hypothetical protein	Hypothetical
slr0798	-0.688906	0.0209039	0.0411174		ziaA,slr0798	heavy metal translocating P-type ATPase	zinc-transporting P-type ATPase (zinc efflux pump) involved in zinc tolerance	Transport and binding proteins
slr0920	-0.68904	0.00699506	0.0157683		NA	NUDIX hydrolase	mutator MutT protein	DNA replication, restriction, modification, recombination, and repair
sll1059	-0.692308	0.00342001	0.00842311		adk	nucleoside monophosphate kinase	adenylate kinase	Purines, pyrimidines, nucleosides, and nucleotides
sll1841	-0.69339	1.14801e-05	4.74992e-05		odhB,citM,pdhC	dihydrolipoamide acetyltransferase family protein	pyruvate dehydrogenase dihydrolipoamide acetyltransferase component (E2)	Energy metabolism
slr1772	-0.695548	0.00109929	0.00311497		NA	linear amide C-N hydrolase	probable hydrolase, periplasmic protein	Other categories
sll0616	-0.695768	3.8965e-05	0.000144836	secA	secA	preprotein translocase subunit SecA	preprotein translocase SecA subunit	Cellular processes
ssl0601	-0.695808	0.000482775	0.00147864
sll1188	-0.698222	0.0014538	0.00399639		NA	cupin domain-containing protein	hypothetical protein	Hypothetical
sll0102	-0.698241	0.00997941	0.0217199		NA	RuBisCO accumulation factor 1	hypothetical protein	Hypothetical
sll2010	-0.701407	0.00143017	0.00394447	murD	murD	UDP-N-acetylmuramoyl-L-alanine--D-glutamate ligase	UDP-N-acetylmuramoylalanine--D-glutamate ligase	Cell envelope
sll0911	-0.701609	0.00709636	0.0159743		NA	hypothetical protein	unknown protein	Unknown
slr0654	-0.703056	0.000208223	0.000676541		NA	hypothetical protein	unknown protein	Unknown
slr1760	-0.703696	0.0241147	0.0467059		rre8,slr1760	PleD family two-component system response regulator	two-component response regulator	Regulatory functions
sll0897	-0.704953	0.000787549	0.00230675	dnaJ	dnaJ,dnaJ1,dnaJ4	molecular chaperone DnaJ	DnaJ protein, heat shock protein 40, molecular chaperone	Cellular processes
slr1563	-0.706922	0.000275217	0.000873692		NA	fructosamine kinase family protein	hypothetical protein	Hypothetical
slr0650	-0.707087	0.000359294	0.00112726		NA	NYN domain-containing protein	hypothetical protein	Hypothetical
slr0782	-0.707646	0.00141813	0.00391842		slr0782	flavin monoamine oxidase family protein	putative flavin-containing monoamine oxidase	Other categories
slr1628	-0.708229	0.00544139	0.0127366		NA	DUF2237 family protein	hypothetical protein	Hypothetical
sll0041	-0.708769	0.000834388	0.00242628		pixJ1,pisJ1,taxD1,tsr,cheD,SypixJ1,pixJ	methyl-accepting chemotaxis protein	phytochrome-like photoreceptor protein for positive phototaxis; homologous to methyl-accepting chemotaxis protein	Cellular processes
slr2130	-0.70898	0.000421781	0.0013055	aroB	aroB	3-dehydroquinate synthase	3-dehydroquinate synthase	Amino acid biosynthesis
sll0691	-0.709027	0.000896625	0.00258855		NA	low-complexity tail membrane protein	hypothetical protein	Hypothetical
sll1514	-0.71307	0.0146038	0.0301538		hspA,hsp17,hsp1,hsp16.6,sll1514	Hsp20/alpha crystallin family protein	16.6 kDa small heat shock protein, molecular chaperone	Cellular processes
slr0661	-0.713185	0.000875646	0.00253253	proC	proC	pyrroline-5-carboxylate reductase	pyrroline-5-carboxylate reductase	Amino acid biosynthesis
slr1050	-0.71355	0.000622631	0.00186442		NA	dolichyl-phosphate-mannose--protein mannosyltransferase	hypothetical protein	Hypothetical
slr0688	-0.715416	0.0107824	0.0232448	csaB	NA	polysaccharide pyruvyl transferase CsaB	hypothetical protein	Hypothetical
slr0954	-0.716623	0.00159582	0.00433863		NA	Mini-ribonuclease 3	hypothetical protein	Hypothetical
sll1155	-0.718879	0.00525003	0.0123447		NA	DUF2973 domain-containing protein	hypothetical protein	Hypothetical
slr0731	-0.720195	0.00229105	0.00595711		NA	DUF3086 domain-containing protein	hypothetical protein	Hypothetical
ssr3307	-0.720957	0.000137592	0.000462811	secG	ycf47,secG,ssr3307	preprotein translocase subunit SecG	preprotein translocase SecG subunit	Cellular processes
slr1946	-0.721922	0.000959839	0.00275868		NA	matrixin family metalloprotease	hypothetical protein	Hypothetical
ssr1386	-0.723088	0.0077068	0.0171802		ndhL,ictA,ssr1386	NAD(P)H-quinone oxidoreductase subunit L	NADH dehydrogenase subunit NdhL	Photosynthesis and respiration
sll0547	-0.723467	0.00247876	0.00639353		NA	hypothetical protein	unknown protein	Unknown
slr0228	-0.724465	0.00263393	0.00674284	ftsH2	ftsH,ftsH2,slr0228	ATP-dependent zinc metalloprotease FtsH2	cell division protein FtsH	Cellular processes
sll0042	-0.725085	0.00385563	0.00941673		pixJ2,pisJ2,tar,cheM,taxD,sll0042	methyl-accepting chemotaxis protein	methyl-accepting chemotaxis protein for positive phototaxis	Cellular processes
slr0783	-0.726098	0.00138723	0.00384294	tpiA	tpiA,tpi,slr0783	triose-phosphate isomerase	triosephosphate isomerase	Photosynthesis and respiration
sll1891	-0.727497	0.0042704	0.0103201		NA	DUF928 domain-containing protein	unknown protein	Unknown
slr1223	-0.728699	0.000569756	0.00172049		sulA,rcp	TIGR01777 family oxidoreductase	hypothetical protein	Hypothetical
ssr2998	-0.730254	0.00573566	0.0133051		NA	DUF2862 domain-containing protein	hypothetical protein	Hypothetical
slr0503	-0.730511	0.000554902	0.00167879		ycf66	Ycf66 family protein	hypothetical protein YCF66	Hypothetical
slr1689	-0.731978	0.0124739	0.0263129		mutM,fpg	DNA-formamidopyrimidine glycosylase	formamidopyrimidine-DNA glycosylase	DNA replication, restriction, modification, recombination, and repair
sll1835	-0.732842	0.0107884	0.0232448		sll1835	CsgG/HfaB family protein	periplasmic protein, function unknown	Hypothetical
slr1130	-0.734462	0.0151885	0.0312009		rhnB	ribonuclease HII	ribonuclease HII	Transcription
sll0026	-0.736113	3.15616e-05	0.000119808		ndhF4,ndhF,sll0026	NAD(P)H-quinone oxidoreductase subunit F	NADH dehydrogenase subunit 5 (involved in constitutive, low affinity CO2 uptake)	Photosynthesis and respiration
sll0762	-0.736926	0.000292371	0.000927235
ssr2799	-0.738876	0.000645154	0.00191582	rpmA	rpmA,rpl27,ssr2799,rpl	50S ribosomal protein L27	50S ribosomal protein L27	Translation
slr1846	-0.744756	0.000257334	0.000820157	grxD	ycf64,grxC,grx3p,slr1846	Grx4 family monothiol glutaredoxin	hypothetical protein YCF64	Biosynthesis of cofactors, prosthetic groups, and carriers
slr0119	-0.747635	0.0112144	0.024002		brkB	YihY/virulence factor BrkB family protein	hypothetical protein	Hypothetical
sll0631	-0.748306	0.0021191	0.00556847	nadB	nadB	L-aspartate oxidase	L-aspartate oxidase	Biosynthesis of cofactors, prosthetic groups, and carriers
slr0753	-0.748688	0.00274708	0.00697936		NA	ArsB/NhaD family transporter	probable transport protein	Transport and binding proteins
sll0846	-0.74936	0.00165709	0.00447123		sll0846	YkvA family protein	hypothetical protein	Hypothetical
slr1665	-0.749816	0.00016882	0.000557939	dapF	dapF	diaminopimelate epimerase	diaminopimelate epimerase	Amino acid biosynthesis
sll1512	-0.750082	0.0059366	0.0137185		sll1512,chlR	winged helix-turn-helix transcriptional regulator	hypothetical protein	Hypothetical
slr1748	-0.751951	0.00569004	0.0132343		slr1748	histidine phosphatase family protein	probable phosphoglycerate mutase	Other categories
sll0905	-0.753438	0.00275246	0.00698751		maf	Maf family nucleotide pyrophosphatase	hypothetical protein	Hypothetical
sll1464	-0.75832	0.00118129	0.00331523		NA	YdiU family protein	hypothetical protein	Hypothetical
sll0043	-0.759084	0.000871401	0.00252479		cheA,pixL,taxAY1,hik18,taxAY,sll0043	Hpt domain-containing protein	positive phototaxis protein, homologous to chemotaxis protein CheA, two-component hybrid histidine kinase	Regulatory functions
slr2088	-0.759716	2.69972e-05	0.000104201	ilvB	ilvG,gcl	biosynthetic-type acetolactate synthase large subunit	acetohydroxy acid synthase	Amino acid biosynthesis
sll0359	-0.761136	5.43411e-05	0.000198552		cyAbrB,cyabrB1	AbrB family transcriptional regulator	hypothetical protein	Hypothetical
slr1604	-0.763215	0.000125582	0.000428711	ftsH3	ftsH,ftsH3,ftsH4,slr1604	ATP-dependent zinc metalloprotease FtsH3	cell division protein FtsH	Cellular processes
slr0917	-0.764225	0.0109499	0.0234985	bioF	bioF	8-amino-7-oxononanoate synthase	7-keto-8-aminopelargonic acid synthetase	Biosynthesis of cofactors, prosthetic groups, and carriers
slr0110	-0.765421	0.00245691	0.00634226		NA	ParA family protein	hypothetical protein	Hypothetical
slr0817	-0.765906	0.0127669	0.0268781		menF,entC	isochorismate synthase	salicylate biosynthesis isochorismate synthase	Transport and binding proteins
slr1052	-0.766103	0.0032464	0.00805717		NA	tetratricopeptide repeat protein	hypothetical protein	Hypothetical
slr1362	-0.766343	0.0118582	0.0251958		NA	DUF1824 family protein	hypothetical protein	Hypothetical
slr0151	-0.767226	6.30165e-05	0.000227156		slr0151	tetratricopeptide repeat protein	unknown protein	Unknown
slr1347	-0.768437	5.74789e-05	0.000208361		icfA,ccaA,cab,cca	carbonic anhydrase	beta-type carbonic anhydrase localized in the carboxysome	Photosynthesis and respiration
sll1388	-0.769688	0.00275892	0.00699841		NA	universal stress protein	hypothetical protein	Hypothetical
slr0670	-0.770685	4.06278e-05	0.000150669		usp2	universal stress protein	hypothetical protein	Hypothetical
sll2002	-0.770991	0.00213824	0.00560962		NA	Tab2/Atab2 family RNA-binding protein	hypothetical protein	Hypothetical
sll0245	-0.773371	0.000461754	0.00141831	ychF	NA	redox-regulated ATPase YchF	probable GTP binding protein	Other categories
slr0343	-0.773953	0.0103979	0.0225241	petD	petD,slr0343	cytochrome b6-f complex subunit IV	cytochrome b6-f complex subunit 4	Photosynthesis and respiration
sll1561	-0.774845	0.000244028	0.000783177	pruA	putA	L-glutamate gamma-semialdehyde dehydrogenase	proline oxidase	Energy metabolism
sll0576	-0.775014	5.47306e-05	0.000199522		NA	NAD-dependent epimerase/dehydratase	putative sugar-nucleotide epimerase/dehydratease	Other categories
sll0422	-0.776196	0.000757989	0.00222625		sll0422	isoaspartyl peptidase/L-asparaginase	asparaginase	Energy metabolism
sll0712	-0.778448	0.000872533	0.00252579		cysM	cysteine synthase A	cysteine synthase	Amino acid biosynthesis
slr0550	-0.779161	8.63636e-05	0.000301851	dapA	dapA	4-hydroxy-tetrahydrodipicolinate synthase	dihydrodipicolinate synthase	Amino acid biosynthesis
sll0735	-0.783647	0.00031956	0.0010085		NA	glycoside hydrolase family 57 protein	hypothetical protein	Hypothetical
slr1306	-0.783837	1.55014e-05	6.27429e-05		NA	DUF697 domain-containing protein	hypothetical protein	Hypothetical
sll1568	-0.784399	0.001321	0.00366895		pgl1	PAP/fibrillin family protein	fibrillin	Cell envelope
sll1329	-0.785933	0.000121392	0.000415704		sll1329	inositol monophosphatase family protein	inositol monophosphate family protein	Regulatory functions
slr0579	-0.789394	0.0034638	0.00851144		NA	hypothetical protein	unknown protein	Unknown
slr1762	-0.790278	0.00645117	0.0147488		NA	HAD family hydrolase	hypothetical protein	Hypothetical
sll0842	-0.791957	0.00655556	0.014945		nplT	glycoside hydrolase family 13 protein	neopullulanase	Central intermediary metabolism
sll1959	-0.793181	0.0158678	0.0324308	hisN	suhB,ssyA	histidinol-phosphatase	probable inositol monophosphatase	Other categories
slr1590	-0.793807	1.29289e-05	5.2815e-05		NA	hypothetical protein	hypothetical protein	Hypothetical
sll0648	-0.794131	3.11768e-05	0.000118627		lim	MraY family glycosyltransferase	probable glycosyltransferase	Other categories
ssl2009	-0.795244	0.00264299	0.00675758		NA	thylakoid membrane protein	hypothetical protein	Hypothetical
slr0088	-0.795473	0.000802461	0.00234829		crtO	FAD-dependent oxidoreductase	beta-carotene ketolase	Biosynthesis of cofactors, prosthetic groups, and carriers
slr1228	-0.79694	4.26797e-05	0.000158096	prfC	prfC,tos	peptide chain release factor 3	peptide-chain-release factor 3	Translation
slr0821	-0.7996	6.08043e-05	0.000219628		NA	MoaD/ThiS family protein	hypothetical protein	Hypothetical
slr0383	-0.799775	0.0211293	0.0414727	rsmD	NA	16S rRNA (guanine(966)-N(2))-methyltransferase RsmD	hypothetical protein	Hypothetical
slr1718	-0.802168	6.08601e-05	0.000219628		NA	2-phosphosulfolactate phosphatase family protein	hypothetical protein	Hypothetical
slr0469	-0.802658	0.000252646	0.000806015	rpsD	rpsD,rps4,rps	30S ribosomal protein S4	30S ribosomal protein S4	Translation
slr0084	-0.80332	0.00063054	0.00187716	hisH	hisH	imidazole glycerol phosphate synthase subunit HisH	amidotransferase HisH	Amino acid biosynthesis
slr0780	-0.803586	0.000127699	0.000433814	nrdR	NA	transcriptional regulator NrdR	hypothetical protein	Hypothetical
sll0638	-0.807847	0.000129386	0.000437494		NA	CHAT domain-containing protein	periplasmic protein, function unknown	Hypothetical
ssr3189	-0.809041	0.00186862	0.00500007
slr0582	-0.809579	0.00147037	0.00403161		NA	hypothetical protein	unknown protein	Unknown
sll0704	-0.810727	0.000155514	0.000517683		nifS2	cysteine desulfurase family protein	cysteine desulfurase	Amino acid biosynthesis
sll1606	-0.810782	0.00650813	0.0148657		NA	YdcF family protein	hypothetical protein	Hypothetical
slr1666	-0.810867	0.00014873	0.000496125		degT	DegT/DnrJ/EryC1/StrS family aminotransferase	pleiotropic regulatory protein homolog	Regulatory functions
slr1929	-0.811384	0.00414509	0.0100399
slr1738	-0.813217	0.000205047	0.000669419		slr1738,perR	Fur family transcriptional regulator	transcription regulator Fur family	Regulatory functions
slr2087	-0.815057	5.0546e-05	0.000185951		ycf44,ccsB	cytochrome c biogenesis protein ResB	c-type cytochrome biogenesis protein Ccs1	Other categories
slr0008	-0.815147	2.77117e-05	0.000106576		ctpA	S41 family peptidase	carboxyl-terminal processing protease	Translation
sll0063a	-0.815389	0.00357972	0.00878287
ST6803t11	-0.815977	0.0251296	0.0484385
sll0550	-0.817403	4.51641e-07	2.37554e-06		flv3,flv	diflavin flavoprotein	flavoprotein	Other categories
slr1549	-0.818675	6.76463e-06	2.89951e-05	def	def,fms,pdf	peptide deformylase	polypeptide deformylase	Translation
sll1244	-0.818945	2.81477e-05	0.000107994	rplI	rplI,rpl9,rpl	50S ribosomal protein L9	50S ribosomal protein L9	Translation
ssr1398	-0.821479	0.00192701	0.00513072
slr2032	-0.822497	0.00178134	0.00478641		ycf23	DUF561 domain-containing protein	hypothetical protein YCF23	Hypothetical
slr1562	-0.824967	0.000538338	0.00163328	grxC	grxC,grx,grxB,grx1	glutaredoxin 3	glutaredoxin	Biosynthesis of cofactors, prosthetic groups, and carriers
slr1431	-0.825612	2.34646e-05	9.16656e-05		slr1431	DUF3370 domain-containing protein	hypothetical protein	Hypothetical
slr0597	-0.827557	5.40636e-05	0.000197762	purH	purH	bifunctional phosphoribosylaminoimidazolecarboxamide formyltransferase/IMP cyclohydrolase	phosphoribosyl aminoimidazole carboxy formyl formyltransferase/inosinemonophosphate cyclohydrolase (PUR-H(J))	Purines, pyrimidines, nucleosides, and nucleotides
slr1166	-0.828608	0.00188584	0.00504197		pgt,pgtA	glycosyltransferase	UDP-glucose:tetrahydrobiopterin glucosyltransferase	Energy metabolism
slr0887	-0.829273	0.00935271	0.0205504		slr0887	aminotransferase class IV	hypothetical protein	Hypothetical
sll0479	-0.831299	0.0179233	0.035992		exbD	biopolymer transporter ExbD	unknown protein	Unknown
slr0875	-0.833669	2.62576e-05	0.000101713	mscL	mscL	large conductance mechanosensitive channel protein MscL	large-conductance mechanosensitive channel	Transport and binding proteins
slr1678	-0.834132	8.14811e-05	0.000286653	rplU	rplU,rpl21,rpl	50S ribosomal protein L21	50S ribosomal protein L21	Translation
slr2025	-0.835591	3.5723e-05	0.000134334		NA	YbjN domain-containing protein	hypothetical protein	Hypothetical
sll1522	-0.835734	0.0194747	0.0386255	pgsA	PgsA,slr1522	CDP-diacylglycerol--glycerol-3-phosphate 3-phosphatidyltransferase	CDP-diacylglycerol--glycerol-3-phosphate 3-phosphatidyltransferase	Fatty acid, phospholipid and sterol metabolism
sll1060	-0.836178	2.57922e-06	1.21204e-05		NA	UPF0182 family protein	hypothetical protein	Hypothetical
slr0232	-0.836797	0.00622722	0.0142977		NA	DedA family protein	hypothetical protein	Hypothetical
sll0409	-0.841373	0.0216011	0.0422957	menC	menC	o-succinylbenzoate synthase	similar to O-succinylbenzoate-CoA synthase	Biosynthesis of cofactors, prosthetic groups, and carriers
sll1553	-0.844164	3.1865e-07	1.71528e-06	pheT	pheT	phenylalanine--tRNA ligase subunit beta	phenylalanyl-tRNA synthetase	Translation
slr0624	-0.844287	3.43575e-06	1.5621e-05	wecB	NA	UDP-N-acetylglucosamine 2-epimerase (non-hydrolyzing)	UDP-N-acetylglucosamine 2-epimerase	Cell envelope
sll0546	-0.845102	1.7608e-05	7.05852e-05		NA	translation initiation factor	probable translation initiation factor	Translation
sll1862	-0.846565	0.00517515	0.0121856		sll1862	hypothetical protein	unknown protein	Unknown
sll0456	-0.847421	4.63999e-05	0.000171483		NA	NAD(P)-dependent oxidoreductase	hypothetical protein	Hypothetical
sll1894	-0.849159	0.0019816	0.00524176	ribBA	ribA	bifunctional 3,4-dihydroxy-2-butanone-4-phosphate synthase/GTP cyclohydrolase II	riboflavin biosynthesis protein RibA	Biosynthesis of cofactors, prosthetic groups, and carriers
sll1557	-0.850044	0.00562791	0.0131087		sucD	CoA-binding protein	succinyl-CoA synthetase alpha chain	Energy metabolism
sll0555	-0.851668	7.31664e-05	0.000259101	map	map-3,mapC	type I methionyl aminopeptidase	methionine aminopeptidase	Translation
slr0404	-0.852248	5.52773e-05	0.000201287		NA	DUF1517 domain-containing protein	hypothetical protein	Hypothetical
sll1384	-0.85478	0.000171475	0.00056555		dnaJ	J domain-containing protein	similar to DnaJ protein	Cellular processes
slr1129	-0.855878	0.00102034	0.00291436		rne,me	Rne/Rng family ribonuclease	ribonuclease E	Transcription
ST6803t21	-0.856685	0.00198174	0.00524176
sll0645	-0.857589	0.000144892	0.000484328		NA	DUF928 domain-containing protein	unknown protein	Unknown
slr2024	-0.862614	0.000232547	0.000750068		rre13,slr2024	response regulator	two-component response regulator CheY subfamily	Regulatory functions
slr0418	-0.862758	0.000724785	0.00213848		NA	TIGR04168 family protein	putative transcripton factor DevT homolog	Regulatory functions
ssl2233	-0.864501	8.72821e-07	4.39002e-06	rpsT	rpsT,rps20,ssl2233,rps	30S ribosomal protein S20	30S ribosomal protein S20	Translation
slr1935	-0.866013	0.00231271	0.00600857		NA	MFS transporter	hypothetical protein	Hypothetical
ST6803t04	-0.866015	0.0239293	0.0464026
sll1760	-0.866678	0.000563155	0.00170215	thrB	thrB	homoserine kinase	homoserine kinase	Amino acid biosynthesis
sll0040	-0.866847	2.58873e-06	1.21297e-05		pixI,pisI,taxW1,taxW	chemotaxis protein CheW	positive phototaxis protein, homologous to chemotaxis protein CheW	Cellular processes
sll1945	-0.867646	2.25386e-07	1.23597e-06	dxs	dxs	1-deoxy-D-xylulose-5-phosphate synthase	1-deoxyxylulose-5-phosphate synthase	Other categories
slr1093	-0.86799	0.00244561	0.00631814	folK	folK	2-amino-4-hydroxy-6- hydroxymethyldihydropteridine diphosphokinase	2-amino-4-hydroxy-6-hydroxymethyldihydropteridine pyrophosphokinase	Biosynthesis of cofactors, prosthetic groups, and carriers
sll0617	-0.86808	8.97226e-05	0.000312235		vipp1,im30	PspA/IM30 family protein	plasma membrane protein essential for thylakoid formation	Hypothetical
slr1120	-0.868358	0.00023547	0.000757977		pilD,hofD,hopD,hotD	A24 family peptidase	type 4 prepilin-like proteins leader peptide processing enzyme	Cellular processes
slr0919	-0.868503	0.00756114	0.0168906		NA	thiol-disulfide oxidoreductase DCC family protein	hypothetical protein	Hypothetical
sll0524	-0.870071	8.33439e-05	0.00029193		NA	FIST C-terminal domain-containing protein	hypothetical protein	Hypothetical
slr1550	-0.870444	3.43062e-05	0.00012916	lysS	lysS,herC	lysine--tRNA ligase	lysyl-tRNA synthetase	Translation
slr1124	-0.870805	2.08923e-05	8.26194e-05		gpmB,slr1124	histidine phosphatase family protein	phosphoglycerate mutase	Energy metabolism
sll0290	-0.87127	0.00662138	0.0150737	ppk1	ppk	polyphosphate kinase 1	polyphosphate kinase	Central intermediary metabolism
slr1608	-0.871303	0.000524805	0.00159602		gdhB	PQQ-dependent sugar dehydrogenase	putative glucose dehydrogenase-B, periplasmic protein	Hypothetical
slr0775	-0.871635	2.04937e-05	8.11428e-05	secF	secF	protein translocase subunit SecF	protein-export membrane protein SecF	Cellular processes
sll0558	-0.875141	0.0012197	0.00340816		ycf53,GUN4	GUN4 domain-containing protein	hypothetical protein YCF53	Hypothetical
slr0719	-0.878005	0.000221986	0.000718298		rfrE	pentapeptide repeat-containing protein	unknown protein	Unknown
sll0862	-0.87852	4.38203e-06	1.94562e-05		NA	site-2 protease family protein	hypothetical protein	Hypothetical
sll0578	-0.878875	0.00236092	0.00612179	purK	purK	5-(carboxyamino)imidazole ribonucleotide synthase	phosphoribosylaminoimidazole carboxylase ATPase subunit	Purines, pyrimidines, nucleosides, and nucleotides
sll0068	-0.880541	2.7327e-05	0.000105222		NA	NACHT domain-containing protein	unknown protein	Unknown
slr0623	-0.88126	0.00076522	0.00224339	trxA	trxA,trxA1,trxM	thioredoxin	thioredoxin	Biosynthesis of cofactors, prosthetic groups, and carriers
sll0611	-0.88242	0.00581444	0.0134652		sll0611	hypothetical protein	hypothetical protein	Hypothetical
sll1138	-0.885993	0.000682429	0.00202278		NA	HAD family phosphatase	hypothetical protein	Hypothetical
slr1369	-0.88708	0.000474173	0.00145507		cdsA,cds,slr1369	phosphatidate cytidylyltransferase	phosphatidate cytidylyltransferase	Fatty acid, phospholipid and sterol metabolism
slr0236	-0.888097	0.00110074	0.00311636		NA	glutathione S-transferase family protein	similar to glutathione S-transferase	Biosynthesis of cofactors, prosthetic groups, and carriers
sll0542	-0.890668	3.51393e-06	1.58943e-05	acs	NA	acetate--CoA ligase	acetyl-coenzyme A synthetase	Energy metabolism
sll0634	-0.894728	0.000601666	0.00180668		btpA	BtpA/SgcQ family protein	photosystem I biogenesis protein BtpA	Photosynthesis and respiration
slr0599	-0.896073	9.58881e-06	4.0243e-05		spkC,pknE	serine/threonine-protein kinase	serine/threonine kinase	Regulatory functions
slr0804	-0.896702	1.80317e-05	7.2015e-05	dacB	dacB,pbp8,pbp4,slr0804	D-alanyl-D-alanine carboxypeptidase/D-alanyl-D-alanine-endopeptidase	probable D-alanyl-D-alanine carboxypeptidase	Cell envelope
slr0742	-0.898011	2.64692e-05	0.000102409	rimP	NA	ribosome maturation factor RimP	hypothetical protein	Hypothetical
sll1824	-0.902493	0.000519424	0.00158186
slr0076	-0.906232	0.000763294	0.00223979	sufD	sufD,sufB	Fe-S cluster assembly protein SufD	hypothetical protein	Hypothetical
slr0992	-0.907828	0.00279627	0.00707642	trmL	NA	tRNA (uridine(34)/cytosine(34)/5- carboxymethylaminomethyluridine(34)-2'-O)- methyltransferase TrmL	probable tRNA/rRNA methyltransferase	Translation
sll1106	-0.909139	3.78988e-05	0.000141527		NA	DUF1269 domain-containing protein	hypothetical protein	Hypothetical
slr1942	-0.911905	0.000131895	0.000444111	kaiC	kaiC3,kaiC	circadian clock protein KaiC	circadian clock protein KaiC homolog	Other categories
slr0904	-0.912945	5.27468e-06	2.3164e-05		comM	YifB family Mg chelatase-like AAA ATPase	competence protein ComM homolog	Cellular processes
slr0083	-0.914824	1.21012e-05	4.9686e-05		crhR,crhL,deaD,crh,chrR,slr0083	DEAD/DEAH box helicase	RNA helicase Light	Transcription
slr0269	-0.917206	0.00119805	0.00335511		NA	hypothetical protein	hypothetical protein	Hypothetical
sll0716	-0.91768	3.18035e-05	0.000120583	lepB	lepB1,lepB	signal peptidase I	leader peptidase I (signal peptidase I)	Cellular processes
ssl1707	-0.918472	0.0249933	0.0482045		NA	sulfurtransferase TusA family protein	hypothetical protein	Hypothetical
slr0886	-0.918473	0.000245102	0.000785059	fabG	fabG1,fabG	3-oxoacyl-[acyl-carrier-protein] reductase	3-oxoacyl-[acyl-carrier protein] reductase	Fatty acid, phospholipid and sterol metabolism
sll1786	-0.919641	3.67729e-08	2.32102e-07		tatD,dtd3	TatD family hydrolase	putative deoxyribonuclease, tatD homolog	Other categories
slr1901	-0.919955	0.000408638	0.0012697		evrA	ATP-binding cassette domain-containing protein	ATP-binding protein of ABC transporter	Transport and binding proteins
sml0004	-0.920412	0.0242847	0.047007
sll1499	-0.920982	2.04198e-07	1.13919e-06	gltB	gltS,glsF	glutamate synthase large subunit	ferredoxin-dependent glutamate synthase	Amino acid biosynthesis
slr1147	-0.92383	0.000207861	0.000676541	hik2	hik2	two-component system sensor histidine kinase Hik2	two-component sensor histidine kinase	Regulatory functions
ssl3445	-0.924938	0.000187977	0.000617447	rpmE	rpmE,rpl31,ssl3445,rpl	50S ribosomal protein L31	50S ribosomal protein L31	Translation
slr0033	-0.932826	5.94481e-05	0.000215015	gatC	slr0033	Asp-tRNA(Asn)/Glu-tRNA(Gln) amidotransferase subunit GatC	glutamyl-tRNA(Gln) amidotransferase subunit C	Translation
sll2005	-0.935095	6.42459e-09	4.55523e-08	gyrB	gyrB	DNA topoisomerase (ATP-hydrolyzing) subunit B	DNA gyrase B subunit [Contains: Ssp gyrB intein]	DNA replication, restriction, modification, recombination, and repair
sll1865	-0.936059	0.00164334	0.00444156	prfB	pfbB,prfB	peptide chain release factor 2	peptide chain release factor 2	Translation
sll0227	-0.936151	9.33264e-07	4.6794e-06		ppiB,cdv1	peptidylprolyl isomerase	peptidyl-prolyl cis-trans isomerase B, periplasmic protein	Translation
slr0549	-0.936976	1.61299e-05	6.50654e-05		asd	aspartate-semialdehyde dehydrogenase	aspartate beta-semialdehyde dehydrogenese	Amino acid biosynthesis
slr1777	-0.937606	1.58905e-05	6.41802e-05	bchD	chlD	magnesium chelatase ATPase subunit D	magnesium protoporphyrin IX chelatase subunit D	Biosynthesis of cofactors, prosthetic groups, and carriers
sll0362	-0.937902	6.53253e-07	3.33781e-06	alaS	alaS,lovB	alanine--tRNA ligase	alanyl-tRNA synthetase	Translation
sll1639	-0.938087	0.000163347	0.000541518		ureD	urease accessory protein UreD	urease accessory protein D	Central intermediary metabolism
slr0990	-0.938255	0.000216546	0.000702682	gshA	gshA	glutamate--cysteine ligase	hypothetical protein	Hypothetical
ssr0330	-0.939905	0.00199867	0.00528219		ftrV,FTR-V,ssr0330	ferredoxin-thioredoxin reductase variable chain	ferredoxin-thioredoxin reductase, variable chain	Biosynthesis of cofactors, prosthetic groups, and carriers
slr0743a	-0.940027	1.77579e-05	7.10095e-05
slr1934	-0.940136	4.10892e-07	2.16475e-06	pdhA	pdhA	pyruvate dehydrogenase (acetyl-transferring) E1 component subunit alpha	pyruvate dehydrogenase E1 component, alpha subunit	Energy metabolism
smr0009	-0.941216	1.18303e-05	4.87604e-05
slr0744	-0.943761	6.21175e-07	3.19419e-06	infB	infB	translation initiation factor IF-2	translation initiation factor IF-2	Translation
slr1331	-0.946295	9.09827e-08	5.46405e-07		ymxG	pitrilysin family protein	periplasmic processing protease	Translation
ssl0467	-0.948576	2.57529e-06	1.21204e-05		NA	hypothetical protein	unknown protein	Unknown
sll0487	-0.948675	7.81291e-06	3.31791e-05		cpcM	methyltransferase domain-containing protein	hypothetical protein	Hypothetical
sll0574	-0.949717	0.000811894	0.00236892		rfbA,sll0574	ABC transporter permease	probable permease protein of lipopolysaccharide ABC transporter	Transport and binding proteins
sll0107	-0.9506	0.00176938	0.00475827		eda,hga	bifunctional 4-hydroxy-2-oxoglutarate aldolase/2-dehydro-3-deoxy-phosphogluconate aldolase	KHG/KDPG aldolase	Energy metabolism
slr2071	-0.952006	0.000587159	0.00176807		NA	hypothetical protein	unknown protein	Unknown
slr1472	-0.954695	1.28024e-06	6.28217e-06		NA	protein jag	hypothetical protein	Hypothetical
sll1656	-0.954802	4.53771e-06	2.00644e-05		NA	DUF3611 family protein	hypothetical protein	Hypothetical
slr0649	-0.963985	1.38652e-07	7.98426e-07	metG	metS	methionine--tRNA ligase	methionyl-tRNA synthetase	Translation
sll1239	-0.964995	0.00204359	0.00538765		NA	hypothetical protein	unknown protein	Unknown
sll0757	-0.965767	2.36639e-06	1.12684e-05	purF	purF	amidophosphoribosyltransferase	amidophosphoribosyltransferase	Purines, pyrimidines, nucleosides, and nucleotides
slr2023	-0.967004	6.35831e-06	2.74362e-05	fabD	fabD,tfpA	ACP S-malonyltransferase	malonyl coenzyme A-acyl carrier protein transacylase	Fatty acid, phospholipid and sterol metabolism
slr2045	-0.968706	0.00439441	0.0105722		znuC,sigH	metal ABC transporter permease	zinc transport system permease protein	Transport and binding proteins
sll0194	-0.970781	6.6462e-06	2.85255e-05	tatC	tatC,ycf43	twin-arginine translocase subunit TatC	putative sec-independent protein translocase	Cellular processes
slr0146	-0.971953	0.000400591	0.00124831
slr0967	-0.972237	2.29814e-05	9.01063e-05		rfrP,slr0967	pentapeptide repeat-containing protein	hypothetical protein	Hypothetical
sll1787	-0.972408	3.4729e-07	1.85394e-06	rpoB	rpoB,rpo	DNA-directed RNA polymerase subunit beta	RNA polymerase beta subunit	Transcription
slr0435	-0.97282	1.37277e-06	6.70554e-06	accB	accB,fabE	acetyl-CoA carboxylase biotin carboxyl carrier protein	biotin carboxyl carrier protein of acetyl-CoA carboxylase	Fatty acid, phospholipid and sterol metabolism
sll1533	-0.973514	6.0383e-06	2.61254e-05		pilT2,pilT	type IV pilus twitching motility protein PilT	twitching mobility protein	Cellular processes
slr0869	-0.973779	0.00432019	0.010417		slr0869	dynamin-like GTPase family protein	hypothetical protein	Hypothetical
slr0240	-0.975343	1.0209e-05	4.27345e-05		slr0240	BlaI/MecI/CopY family transcriptional regulator	transcriptional regulator	Regulatory functions
sll0505	-0.975796	0.00119312	0.0033455	cdaA	NA	diadenylate cyclase CdaA	hypothetical protein	Hypothetical
ssl2667	-0.976176	6.61741e-07	3.37582e-06		synifU,cnfU,nfuA,nifU,ssl2667	NifU family protein	an assembly factor for iron-sulfur culsters	Amino acid biosynthesis
ssr1375	-0.976392	0.00114094	0.00321884		NA	hypothetical protein	hypothetical protein	Hypothetical
slr1471	-0.980331	1.25885e-09	1.00055e-08	yidC	alb3,oxa1,synyidC	membrane protein insertase YidC	hypothetical protein	Hypothetical
slr0150	-0.980644	5.69007e-05	0.000206731		petF,fdx,fdxIV	2Fe-2S iron-sulfur cluster-binding protein	ferredoxin, petF-like protein	Photosynthesis and respiration
slr0474	-0.982347	5.81481e-05	0.00021055		rcp1,rre27,rcp,crr27	response regulator	two-component response regulator CheY subfamily, regulator for phytochrome 1 (Cph1)	Regulatory functions
slr1964	-0.983749	1.25442e-06	6.17427e-06		frp,slr1964	fluorescence recovery protein	hypothetical protein	Hypothetical
slr1531	-0.984994	4.25461e-06	1.89427e-05	ffh	ffh	signal recognition particle protein	signal recognition particle protein	Cellular processes
slr1848	-0.988406	7.29967e-07	3.70625e-06	hisD	hisD	histidinol dehydrogenase	histidinol dehydrogenase	Amino acid biosynthesis
sll1097	-0.989001	1.88843e-05	7.52335e-05	rpsG	rpsG,rps7,rps,sll1097	30S ribosomal protein S7	30S ribosomal protein S7	Translation
slr0075	-0.989364	0.000709297	0.00209663	sufC	ycf16,sufC	Fe-S cluster assembly ATPase SufC	ABC transporter ATP-binding protein	Transport and binding proteins
ssl2823	-0.989378	0.000898914	0.00259283		tatA	twin-arginine translocase TatA/TatE family subunit	hypothetical protein	Hypothetical
sll1109	-0.993073	1.68558e-06	8.14697e-06		NA	DUF3727 domain-containing protein	hypothetical protein	Hypothetical
sll1074	-0.993711	3.06672e-07	1.65356e-06	leuS	leuS	leucine--tRNA ligase	leucyl-tRNA synthetase	Translation
sll1415	-0.996165	0.00020744	0.000675858		sll1415	NAD(+) kinase	hypothetical protein	Hypothetical
sll1127	-0.996305	0.000130605	0.000440688	menB	menB	1,4-dihydroxy-2-naphthoyl-CoA synthase	1,4-dihydroxy-2-naphthoate synthase	Biosynthesis of cofactors, prosthetic groups, and carriers
sll0451	-0.998051	0.00974604	0.0212839		NA	GNAT family N-acetyltransferase	hypothetical protein	Hypothetical
sll1820	-1.00005	1.50127e-08	1.00679e-07	truA	truA,hisT	tRNA pseudouridine(38-40) synthase TruA	tRNA pseudouridine synthase 1	Translation
slr1463	-1.00197	6.67277e-09	4.71045e-08	fusB	fus,fusA,fusB,slr1463	elongation factor G variant FusB	elongation factor EF-G	Translation
sll1470	-1.00306	1.32532e-07	7.68687e-07	leuC	leuC	3-isopropylmalate dehydratase large subunit	3-isopropylmalate dehydratase large subunit	Amino acid biosynthesis
slr1915	-1.00425	1.09798e-06	5.45431e-06		NA	DUF1825 family protein	hypothetical protein	Hypothetical
slr0452	-1.00754	0.000126999	0.000432147	ilvD	ilvD	dihydroxy-acid dehydratase	dihydroxyacid dehydratase	Amino acid biosynthesis
sll0283	-1.00826	0.00146479	0.00401975		NA	hypothetical protein	hypothetical protein	Hypothetical
slr0776	-1.0092	1.80931e-07	1.01821e-06	lpxD	lpxD	UDP-3-O-(3-hydroxymyristoyl)glucosamine N-acyltransferase	UDP-3-o-[3-hydroxymyristoyl] glucosamine n-acyltransferase	Fatty acid, phospholipid and sterol metabolism
sll1584	-1.00954	0.000161873	0.000537183		NA	ferredoxin	ferredoxin like protein	Photosynthesis and respiration
slr0077	-1.01208	9.88205e-05	0.000342415		sufS,nifS	SufS family cysteine desulfurase	cysteine desulfurase	Amino acid biosynthesis
slr1099	-1.01416	0.00514029	0.0121132		ubiX	flavin prenyltransferase UbiX	3-octaprenyl-4-hydroxybenzoate carboxy-lyase	Biosynthesis of cofactors, prosthetic groups, and carriers
sll0861	-1.01434	0.00025878	0.000823951	murQ	NA	N-acetylmuramic acid 6-phosphate etherase	hypothetical protein	Hypothetical
slr1519	-1.01451	6.76587e-05	0.000241456		hglK,rfrF	pentapeptide repeat-containing protein	hypothetical protein	Hypothetical
ST6803t33	-1.01458	0.00189882	0.0050664
sll0470	-1.01526	0.000176767	0.000582407		NA	DUF2808 domain-containing protein	hypothetical protein	Hypothetical
ssr2781	-1.01591	0.00208822	0.00549631		NA	hypothetical protein	hypothetical protein	Hypothetical
slr0651	-1.01643	0.00139448	0.00385971		NA	DUF4346 domain-containing protein	hypothetical protein	Hypothetical
sll1740	-1.01943	1.14645e-05	4.7496e-05	rplS	rplS,rpl19,sll1740,rpl	50S ribosomal protein L19	50S ribosomal protein L19	Translation
sll0147	-1.02167	2.33028e-05	9.11444e-05		cruA	hypothetical protein	hypothetical protein	Hypothetical
sll1142	-1.02299	5.39783e-05	0.000197675		NA	bifunctional nuclease family protein	hypothetical protein	Hypothetical
sll0019	-1.0237	1.00037e-06	5.00806e-06	dxr	dxr	1-deoxy-D-xylulose-5-phosphate reductoisomerase	1-deoxy-d-xylulose 5-phosphate reductoisomerase	Other categories
slr0001	-1.02548	2.42607e-06	1.15015e-05		NA	flavin reductase family protein	hypothetical protein	Hypothetical
slr0743	-1.02621	2.1532e-06	1.02989e-05	nusA	nusA	transcription termination factor NusA	similar to N utilization substance protein	Transcription
sll1456	-1.02714	3.30221e-05	0.000124763		NA	FkbM family methyltransferase	unknown protein	Unknown
sll0601	-1.02717	1.55152e-05	6.27429e-05		sll0601	carbon-nitrogen hydrolase family protein	nitrilase homolog	Amino acid biosynthesis
sll1367	-1.02888	2.50492e-05	9.73833e-05		NA	Crp/Fnr family transcriptional regulator	hypothetical protein	Hypothetical
sll1915	-1.03503	1.76299e-05	7.05852e-05		NA	hypothetical protein	hypothetical protein	Hypothetical
sll0408	-1.03566	1.87609e-08	1.23499e-07		NA	peptidylprolyl isomerase	peptidyl-prolyl cis-trans isomerase	Translation
sll0900	-1.03735	9.55532e-05	0.000331808	hisG	hisG	ATP phosphoribosyltransferase	ATP phosphoribosyltransferase	Amino acid biosynthesis
slr0241	-1.03854	1.2936e-07	7.53e-07		NA	M56 family metallopeptidase	hypothetical protein	Hypothetical
sll1816	-1.03939	7.86597e-08	4.7595e-07	rpsM	rpsM,rps13,rps,rpl13	30S ribosomal protein S13	30S ribosomal protein S13	Translation
slr1840	-1.04061	0.000408341	0.0012697		SynGK	glycerate kinase	hypothetical protein	Hypothetical
sml0006	-1.04181	5.8376e-08	3.57248e-07
slr0865	-1.0419	6.36896e-06	2.74454e-05	egtD	NA	L-histidine N(alpha)-methyltransferase	hypothetical protein	Hypothetical
sll0497	-1.04798	8.60279e-06	3.62941e-05		NA	DUF3598 family protein	hypothetical protein	Hypothetical
slr0739	-1.05141	8.82963e-09	6.08621e-08		crtE	polyprenyl synthetase family protein	geranylgeranyl pyrophosphate synthase	Biosynthesis of cofactors, prosthetic groups, and carriers
slr1356	-1.05226	6.43729e-10	5.34062e-09		rps1,rps1a,rps	S1 RNA-binding domain-containing protein	30S ribosomal protein S1	Translation
sll1108	-1.05618	7.5937e-06	3.23413e-05	surE	surE	5'/3'-nucleotidase SurE	stationary-phase survival protein SurE homolog	Other categories
slr0434	-1.05642	9.69281e-10	7.85924e-09	efp	efp	elongation factor P	elongation factor P	Translation
sll0998	-1.05701	1.60887e-06	7.79963e-06		ycf30,rbcR,lysR	LysR family transcriptional regulator	LysR family transcriptional regulator	Regulatory functions
slr0871	-1.05854	0.00116936	0.00328749		NA	KGK domain-containing protein	unknown protein	Unknown
slr1739	-1.05862	6.61445e-05	0.000237104	psb28	psb28-2,psb28,psbW,slr1739	photosystem II reaction center protein Psb28	photosystem II 13 kDa protein homolog	Photosynthesis and respiration
sll1819	-1.05961	6.46146e-08	3.93184e-07	rplQ	rplQ,rpl17,rpl	50S ribosomal protein L17	50S ribosomal protein L17	Translation
sll0145	-1.06071	2.80068e-06	1.29346e-05	frr	frr,rrf	ribosome recycling factor	ribosome releasing factor	Translation
sll1341	-1.06108	1.08312e-09	8.7164e-09	bfr	bfrA,sll1341	bacterioferritin	bacterioferritin	Transport and binding proteins
sll1006	-1.06563	2.58221e-05	0.000100267		NA	DUF2157 domain-containing protein	unknown protein	Unknown
slr1971	-1.06599	0.0028142	0.00711619		NA	M48 family metalloprotease	hypothetical protein	Hypothetical
sll1398	-1.06926	1.04246e-05	4.34111e-05	psb28	psb28,psb13,ycf79,psbW,psb28-1	photosystem II reaction center protein Psb28	photosystem II reaction center 13 kDa protein	Photosynthesis and respiration
sll1399	-1.06969	1.64095e-05	6.60278e-05		NA	DUF4336 domain-containing protein	hypothetical protein	Hypothetical
slr0417	-1.07074	1.9486e-09	1.50421e-08	gyrA	gyrA	DNA topoisomerase (ATP-hydrolyzing) subunit A	DNA gyrase subunit A	DNA replication, restriction, modification, recombination, and repair
slr0260	-1.0716	6.5349e-06	2.81228e-05	cobO	cobO,cobA,btuR	cob(I)yrinic acid a,c-diamide adenosyltransferase	cob(I)alamin adenosyltransferase	Biosynthesis of cofactors, prosthetic groups, and carriers
slr1177	-1.07239	2.06073e-08	1.34827e-07		NA	TIGR03943 family protein	hypothetical protein	Hypothetical
sll1043	-1.07441	2.64522e-08	1.703e-07		pnp	polyribonucleotide nucleotidyltransferase	polyribonucleotide nucleotidyltransferase	Transcription
slr1542	-1.07591	6.37904e-05	0.000229688	ispF	NA	2-C-methyl-D-erythritol 2,4-cyclodiphosphate synthase	2-C-methyl-D-erythritol 2,4-cyclodiphosphate synthase	Other categories
ssl2384	-1.08763	0.0155661	0.0318545
sll0078	-1.08819	2.51759e-09	1.89349e-08	thrS	thrS	threonine--tRNA ligase	threonyl-tRNA synthetase	Translation
slr1557	-1.08848	1.16982e-09	9.39066e-09		NA	helix-turn-helix domain-containing protein	hypothetical protein	Hypothetical
sll0156	-1.08976	6.75236e-05	0.000241241		NA	hypothetical protein	unknown protein	Unknown
slr2041	-1.09212	0.000862082	0.00250004		divK,rre42	response regulator	probable two-component response regulator	Regulatory functions
sll1071	-1.09374	3.81896e-06	1.71933e-05		NA	TPM domain-containing protein	hypothetical protein	Hypothetical
slr0473	-1.09404	2.29635e-05	9.01063e-05		cph1,hik35,phy,chk35	ATP-binding protein	cyanobacterial phytochrome 1, two-component sensor histidine kinase	Regulatory functions
ST6803t27	-1.09428	0.00731445	0.0164192
ssr0482	-1.09462	3.89229e-05	0.000144836	rpsP	rpsP,rps16,ssr0482,rps	30S ribosomal protein S16	30S ribosomal protein S16	Translation
sll0222	-1.09537	2.40469e-08	1.55748e-07		phoA	metallophosphoesterase	putative purple acid phosphatase	Other categories
slr0145	-1.09621	8.82106e-07	4.4298e-06		slr0145	hypothetical protein	unknown protein	Unknown
ST6803t19	-1.09804	0.00491801	0.0116748
ssr1399	-1.09816	2.1104e-05	8.33541e-05	rpsR	rpsR,rps18,ssr1399,rps	30S ribosomal protein S18	30S ribosomal protein S18	Translation
ssl1784	-1.09917	2.88998e-09	2.15344e-08	rpsO	rpsO,rps15,ssl1784,rps	30S ribosomal protein S15	30S ribosomal protein S15	Translation
slr1957	-1.10012	0.000196322	0.000642891		slr1957	hypothetical protein	hypothetical protein	Hypothetical
sll0067	-1.10056	5.57441e-07	2.88954e-06		gst,parB	glutathione S-transferase family protein	glutathione S-transferase	Biosynthesis of cofactors, prosthetic groups, and carriers
slr0245	-1.10527	4.00435e-05	0.000148673		bcp	histone deacetylase	Histone deacetylase family protein	Other categories
sll0410	-1.10764	7.07312e-05	0.000251029		NA	thioesterase family protein	hypothetical protein	Hypothetical
sll0066	-1.10776	5.9523e-08	3.62887e-07		NA	hypothetical protein	unknown protein	Unknown
sll0297	-1.11114	2.13816e-07	1.18463e-06		NA	NYN domain-containing protein	hypothetical protein	Hypothetical
sll1721	-1.11126	1.05759e-09	8.5323e-09		pdhB	alpha-ketoacid dehydrogenase subunit beta	pyruvate dehydrogenase E1 component, beta subunit	Energy metabolism
slr1165	-1.11275	2.2422e-10	1.99935e-09	sat	met3,sopT,sat	sulfate adenylyltransferase	sulfate adenylyltransferase	Amino acid biosynthesis
sll0226	-1.11459	9.74982e-10	7.88559e-09		ycf4	photosystem I assembly protein Ycf4	photosystem I assembly related protein	Photosynthesis and respiration
ST6803t22	-1.11563	0.000537051	0.00163091
slr0032	-1.11609	3.40527e-09	2.51412e-08		ilvE	branched-chain amino acid transaminase	probable branched-chain amino acid aminotransferase	Amino acid biosynthesis
sll1414	-1.11658	2.16615e-07	1.19398e-06	psb29	psb29,sll1414	photosystem II biogenesis protein Psp29	hypothetical protein	Hypothetical
slr0711	-1.11936	4.42644e-06	1.96263e-05	queF	NA	preQ(1) synthase	hypothetical protein	Hypothetical
slr1467	-1.11966	1.8843e-05	7.5162e-05		NA	precorrin-8X methylmutase	precorrin isomerase	Biosynthesis of cofactors, prosthetic groups, and carriers
sml0007	-1.1205	2.53883e-06	1.19831e-05		psbY,ycf32,sml0007	photosystem II protein Y	photosystem II protein Y	Photosynthesis and respiration
slr0226	-1.12181	1.49197e-07	8.53047e-07		NA	hypothetical protein	unknown protein	Unknown
sll1191	-1.12443	0.00674478	0.0153221		NA	LapA family protein	hypothetical protein	Hypothetical
slr1097	-1.12542	1.37261e-07	7.93256e-07		NA	CRR6 family NdhI maturation factor	hypothetical protein	Hypothetical
sll0300	-1.13095	9.22294e-05	0.000320612	ribE	ribC	riboflavin synthase	riboflavin synthase alpha chain	Biosynthesis of cofactors, prosthetic groups, and carriers
sll1958	-1.13296	1.03106e-05	4.2992e-05	hisC	hisC	histidinol-phosphate transaminase	histidinol phosphate aminotransferase	Amino acid biosynthesis
sll1736	-1.13462	1.06202e-07	6.30748e-07		sll1736	hypothetical protein	hypothetical protein	Hypothetical
slr0870	-1.13476	0.00119863	0.00335511		slr0870	KGK domain-containing protein	hypothetical protein	Hypothetical
sll0933	-1.13485	1.92911e-06	9.25457e-06		NA	PAM68 family protein	hypothetical protein	Hypothetical
sll0541	-1.13821	6.24964e-07	3.20854e-06		NA	acyl-CoA desaturase	acyl-lipid desaturase (delta 9)	Fatty acid, phospholipid and sterol metabolism
sll0930	-1.13865	5.64104e-06	2.45717e-05		NA	hypothetical protein	unknown protein	Unknown
sll0199	-1.13983	3.09449e-05	0.000117884	petE	petE	plastocyanin	plastocyanin	Photosynthesis and respiration
slr0287	-1.14042	1.16643e-07	6.85173e-07		NA	KH domain-containing protein	hypothetical protein	Hypothetical
slr1687	-1.14223	1.59925e-08	1.06584e-07		nblB,nblB2,slr1687	HEAT repeat domain-containing protein	hypothetical protein	Hypothetical
sll0821	-1.14233	3.78563e-07	2.00757e-06		cph2,sll0821	diguanylate cyclase	phytochrome-like protein	Hypothetical
slr1521	-1.14432	3.2954e-05	0.000124652	hflX	hflX	GTPase HflX	GTP-binding protein	Other categories
sll1822	-1.14741	5.72285e-06	2.48944e-05	rpsI	rpsI,rps9,sll1822,rps	30S ribosomal protein S9	30S ribosomal protein S9	Translation
sll1186	-1.14843	2.82809e-06	1.30238e-05		NA	Uma2 family endonuclease	hypothetical protein	Hypothetical
sll1979	-1.14894	1.74535e-08	1.15365e-07		NA	hypothetical protein	hypothetical protein	Hypothetical
slr0500	-1.15286	2.48554e-07	1.3584e-06	hisB	hisB	imidazoleglycerol-phosphate dehydratase HisB	imidazoleglycerol-phosphate dehydratase	Amino acid biosynthesis
slr0144	-1.1532	1.32769e-06	6.4952e-06		NA	V4R domain-containing protein	hypothetical protein	Hypothetical
sll1937	-1.15345	1.0228e-05	4.27586e-05		fur,zur	Fur family transcriptional regulator	ferric uptake regulation protein	Regulatory functions
slr1003	-1.15468	0.000145145	0.00048467
slr1101	-1.15534	6.99373e-07	3.55653e-06		NA	universal stress protein	hypothetical protein	Hypothetical
sll1789	-1.15753	9.69177e-10	7.85924e-09		rpoC2,rpoC,rpo	DNA-directed RNA polymerase subunit beta''	RNA polymerase beta prime subunit	Transcription
sll0807	-1.15867	2.63312e-06	1.22841e-05	rpe	rpe,cfxE,sll0807	ribulose-phosphate 3-epimerase	pentose-5-phosphate-3-epimerase	Energy metabolism
sll1882	-1.15938	3.699e-06	1.66766e-05		NA	tetratricopeptide repeat protein	unknown protein	Unknown
sll0830	-1.16544	1.66193e-07	9.41858e-07		fus	elongation factor G	elongation factor EF-G	Translation
sll1863	-1.16918	0.00049727	0.0015187		NA	hypothetical protein	unknown protein	Unknown
sll0271	-1.16995	1.20621e-05	4.95884e-05	nusB	nusB	transcription antitermination factor NusB	N utilization substance protein B homolog	Transcription
slr1302	-1.17095	3.82706e-11	3.74447e-10		cupB,chpX,slr1302	CO2 hydration protein	protein involved in constitutive low affinity CO2 uptake	Other categories
slr1470	-1.17175	5.30137e-10	4.47903e-09		NA	PH domain-containing protein	hypothetical protein	Hypothetical
sll1202	-1.17235	8.79986e-05	0.000307232		NA	iron-siderophore ABC transporter substrate-binding protein	iron(III) dicitrate-binding protein of ABC transporter, FecB homolog	Transport and binding proteins
slr0169	-1.17507	7.52335e-06	3.21616e-05		NA	hypothetical protein	hypothetical protein	Hypothetical
sll0749	-1.17951	2.21093e-07	1.2145e-06		sll0749	GerMN domain-containing protein	hypothetical protein	Hypothetical
sll1817	-1.1831	5.71014e-10	4.77427e-09	rpsK	rpsK,rps11,rps	30S ribosomal protein S11	30S ribosomal protein S11	Translation
sll1830	-1.1835	3.20247e-07	1.721e-06		NA	hypothetical protein	unknown protein	Unknown
sll1454	-1.18858	3.92831e-07	2.07299e-06		narB	nitrate reductase	ferredoxin-nitrate reductase	Amino acid biosynthesis
sll0038	-1.18983	2.57526e-08	1.66128e-07		cheY,pixG,pisG,taxP1,rer1,rre36,patA,taxP	response regulator	positive phototaxis protein, two-component response regulator PatA subfamily	Regulatory functions
slr1783	-1.19414	1.75645e-08	1.15861e-07	rre1	ycf29,rre1,crr1	two-component system response regulator Rre1	two-component response regulator NarL subfamily	Regulatory functions
sll1574	-1.19494	0.0010041	0.0028782
slr0598	-1.19579	8.35956e-07	4.2244e-06		NA	DUF3067 family protein	hypothetical protein	Hypothetical
sll1110	-1.19742	1.57483e-08	1.05174e-07	prfA	prfA,sueB	peptide chain release factor 1	peptide chain release factor 1	Translation
sll1536	-1.19765	8.14272e-12	8.67928e-11	moeB	moeB,chlN	molybdopterin-synthase adenylyltransferase MoeB	molybdopterin biosynthesis MoeB protein	Biosynthesis of cofactors, prosthetic groups, and carriers
slr2070	-1.19994	2.18833e-06	1.04514e-05		NA	DUF1868 domain-containing protein	hypothetical protein	Hypothetical
slr1051	-1.20196	4.6801e-07	2.45762e-06	fabI	envM,fabI	enoyl-ACP reductase FabI	enoyl-[acyl-carrier-protein] reductase	Fatty acid, phospholipid and sterol metabolism
slr0013	-1.20415	4.86815e-09	3.50572e-08		NA	DUF4330 domain-containing protein	hypothetical protein	Hypothetical
slr0148	-1.20527	2.17857e-08	1.41814e-07		fdx,slr0148	2Fe-2S iron-sulfur cluster-binding protein	hypothetical protein	Hypothetical
sll0554	-1.20623	2.72883e-06	1.26572e-05		ftrC	ferredoxin:thioredoxin reductase	ferredoxin-thioredoxin reductase, catalytic chain	Biosynthesis of cofactors, prosthetic groups, and carriers
sll0477	-1.20959	5.85069e-07	3.02301e-06		exbB1,exbB	MotA/TolQ/ExbB proton channel family protein	putative biopolymer transport ExbB-like protein	Transport and binding proteins
sll1796	-1.21472	0.0109023	0.0234277		petJ,sll1796	c-type cytochrome	cytochrome c553	Photosynthesis and respiration
sll0298	-1.21548	4.77035e-08	2.96443e-07		NA	DUF2062 domain-containing protein	hypothetical protein	Hypothetical
sll0430	-1.21589	1.151e-06	5.70008e-06	htpG	htpG	molecular chaperone HtpG	HtpG, heat shock protein 90, molecular chaperone	Cellular processes
slr0962	-1.21593	1.73215e-09	1.35335e-08		NA	Ycf66 family protein	unknown protein	Unknown
sll1275	-1.21694	3.63323e-09	2.65201e-08	pyk	pyk2,pk,pyk	pyruvate kinase	pyruvate kinase 2	Energy metabolism
slr0927	-1.21819	8.32705e-05	0.00029193	psbD	psbD2,psbD,psbD-2,psbDII	photosystem II D2 protein (photosystem q(a) protein)	photosystem II reaction center D2 protein	Photosynthesis and respiration
sll0595	-1.22128	0.000159796	0.000530839		NA	hypothetical protein	unknown protein	Unknown
slr0861	-1.22365	3.0711e-08	1.9693e-07	purT	purT	phosphoribosylglycinamide formyltransferase 2	glycinamide ribonucleotide transformylase	Purines, pyrimidines, nucleosides, and nucleotides
slr1779	-1.22543	4.67623e-08	2.91156e-07		pdxJ	pyridoxine 5'-phosphate synthase	pyridoxal phosphate biosynthetic protein PdxJ	Biosynthesis of cofactors, prosthetic groups, and carriers
sll1821	-1.22988	5.81409e-08	3.56487e-07	rplM	rplM,rpl13,rpl	50S ribosomal protein L13	50S ribosomal protein L13	Translation
slr0149	-1.23057	9.34205e-08	5.60001e-07		slr0149	hypothetical protein	hypothetical protein	Hypothetical
slr0774	-1.23083	1.87443e-11	1.88531e-10	secD	secD	protein translocase subunit SecD	protein-export membrane protein SecD	Cellular processes
slr2136	-1.23179	9.36458e-11	8.86028e-10	ispG	gcpE	(E)-4-hydroxy-3-methylbut-2-enyl-diphosphate synthase	GcpE protein homolog	Other categories
sll1818	-1.23204	1.38338e-10	1.28332e-09		rpoA,bacA,rpo	DNA-directed RNA polymerase subunit alpha	RNA polymerase alpha subunit	Transcription
ST6803t16	-1.23538	0.00124949	0.00347633
slr1105	-1.23913	1.65755e-10	1.51581e-09	typA	fus	translational GTPase TypA	GTP-binding protein TypA/BipA homolog	Translation
sll1814	-1.24225	1.5003e-08	1.00679e-07	secY	secY	preprotein translocase subunit SecY	preprotein translocase SecY subunit	Cellular processes
slr0581	-1.24349	1.18765e-05	4.88882e-05		NA	MliC family protein	unknown protein	Unknown
slr1096	-1.24395	3.28929e-14	4.32172e-13	lpdA	phdD,lpd,pdhD	dihydrolipoyl dehydrogenase	dihydrolipoamide dehydrogenase	Energy metabolism
smr0010	-1.24744	1.55033e-05	6.27429e-05	petG	petG,smr0010	cytochrome b6-f complex subunit PetG	cytochrome b6-f complex subunit 5	Photosynthesis and respiration
sll0767	-1.24934	2.40287e-11	2.3873e-10	rplT	rplT,rpl20,sll0767,rpl	50S ribosomal protein L20	50S ribosomal protein L20	Translation
ST6803t26	-1.25126	0.000695556	0.00205979
sll1099	-1.25709	1.41438e-07	8.13015e-07	tuf	tufA,tuf	elongation factor Tu	elongation factor Tu	Translation
slr1916	-1.26042	2.59491e-06	1.2141e-05		NA	alpha/beta hydrolase	probable esterase	Other categories
sll0478	-1.26133	0.00343	0.00844127		exbD	biopolymer transporter ExbD	unknown protein	Unknown
ssl1426	-1.26176	1.55306e-08	1.03935e-07	rpmI	rpmI,rpl35,ssl1426,rpl	50S ribosomal protein L35	50S ribosomal protein L35	Translation
slr0602	-1.2639	3.79768e-08	2.38299e-07		NA	hypothetical protein	unknown protein	Unknown
ssl0511	-1.26733	6.62973e-06	2.84928e-05
slr1763	-1.26786	7.24379e-09	5.09121e-08		NA	class I SAM-dependent methyltransferase	probable methyltransferase	Other categories
sll0992	-1.26815	3.37718e-09	2.49911e-08	fghA	NA	S-formylglutathione hydrolase	putative esterase	Other categories
sll1663	-1.27473	1.95541e-07	1.0966e-06		nblB1,nblB	HEAT repeat domain-containing protein	phycocyanin alpha phycocyanobilin lyase related protein	Photosynthesis and respiration
sll1425	-1.27493	3.00881e-13	3.62747e-12	proS	proS,drpA	proline--tRNA ligase	proline-tRNA ligase	Translation
sll1638	-1.27554	4.40048e-12	4.78552e-11	psbQ	psbQ	photosystem II protein PsbQ	hypothetical protein	Hypothetical
sll1853	-1.2907	0.000247924	0.000793308		NA	DUF3750 domain-containing protein	unknown protein	Unknown
slr1839	-1.29232	1.679e-08	1.11208e-07		ccmK4,ccmK,slr1839	carbon dioxide-concentrating mechanism protein CcmK	carbon dioxide concentrating mechanism protein CcmK homolog 4, putative carboxysome assembly protein	Photosynthesis and respiration
sll1172	-1.29251	4.27635e-09	3.11438e-08	thrC	thrC	threonine synthase	threonine synthase	Amino acid biosynthesis
sll0454	-1.29595	4.99244e-08	3.08458e-07	pheS	pheS	phenylalanine--tRNA ligase subunit alpha	phenylalanyl-tRNA synthetase alpha chain	Translation
slr1417	-1.29837	9.96147e-13	1.14114e-11		ycf57,iscA,sufA,iscA1	iron-sulfur cluster assembly accessory protein	hypothetical protein YCF57	Hypothetical
slr1208	-1.30254	2.74058e-10	2.41556e-09		NA	bifunctional aldolase/short-chain dehydrogenase	probable oxidoreductase	Other categories
slr1491	-1.30338	8.22578e-05	0.00028907		fecB	iron-siderophore ABC transporter substrate-binding protein	iron(III) dicitrate transport system substrate-binding protein	Transport and binding proteins
sll0017	-1.30696	4.71621e-13	5.64367e-12	hemL	hemL,gsa	glutamate-1-semialdehyde 2,1-aminomutase	glutamate-1-semialdehyde aminomutase	Biosynthesis of cofactors, prosthetic groups, and carriers
slr0171	-1.3111	2.24333e-09	1.71121e-08		ycf37	tetratricopeptide repeat protein	photosystem I assembly related protein Ycf37	Photosynthesis and respiration
ssl3829	-1.31484	0.000424698	0.001312		NA	chlororespiratory reduction protein 7	hypothetical protein	Hypothetical
ST6803t38	-1.31596	0.00412109	0.00998931
sll0455	-1.31768	1.62925e-10	1.49418e-09		thrA,hom	homoserine dehydrogenase	homoserine dehydrogenase	Amino acid biosynthesis
sll1057	-1.31785	1.78846e-07	1.00824e-06		trx,trxM2,TrxZ,trxC	thioredoxin family protein	thioredoxin M	Biosynthesis of cofactors, prosthetic groups, and carriers
slr0713	-1.31791	7.12642e-08	4.32014e-07	tgt	tgt	tRNA guanosine(34) transglycosylase Tgt	tRNA-guanine transglycosylase	Translation
sll1559	-1.31981	8.23359e-09	5.71205e-08		sll1559	alanine--glyoxylate aminotransferase family protein	soluble hydrogenase 42 kD subunit	Other categories
slr0681	-1.32091	1.80918e-09	1.41011e-08		NA	calcium/sodium antiporter	probable sodium/calcium exchanger protein	Transport and binding proteins
slr2072	-1.32323	3.25064e-08	2.06794e-07	ilvA	ilvA	threonine ammonia-lyase, biosynthetic	L-threonine deaminase	Amino acid biosynthesis
sll1317	-1.3325	1.76523e-06	8.50642e-06	petA	petA	apocytochrome f	apocytochrome f, component of cytochrome b6/f complex	Photosynthesis and respiration
sll0662	-1.33476	9.08237e-09	6.24704e-08		fed7	ferredoxin	4Fe-4S type iron-sulfur protein	Hypothetical
ssl2069	-1.3394	0.000731464	0.00215424		NA	hypothetical protein	hypothetical protein	Hypothetical
slr1541	-1.34547	1.71839e-10	1.55816e-09		NA	DUF3782 domain-containing protein	hypothetical protein	Hypothetical
sll1451	-1.35184	2.99513e-06	1.37341e-05	ntrB	nrtB	nitrate ABC transporter permease	nitrate/nitrite transport system permease protein	Transport and binding proteins
sll0661	-1.35268	5.85256e-14	7.47595e-13		ycf35	DUF1257 domain-containing protein	hypothetical protein YCF35	Hypothetical
slr0067	-1.35655	1.34976e-09	1.07017e-08		MRP	Mrp/NBP35 family ATP-binding protein	MRP protein homolog	Other categories
slr2105	-1.35789	1.89507e-09	1.46993e-08		NA	GldG family protein	hypothetical protein	Hypothetical
slr0147	-1.362	2.20634e-07	1.21406e-06		slr0147	V4R domain-containing protein	hypothetical protein	Hypothetical
slr2007	-1.36264	3.34994e-07	1.79425e-06		ndhD5,ndhD,mrpD	cation:proton antiporter	NADH dehydrogenase subunit 4	Photosynthesis and respiration
slr1322	-1.36304	2.36484e-09	1.78695e-08		NA	TldD/PmbA family protein	putative modulator of DNA gyrase; TldD	DNA replication, restriction, modification, recombination, and repair
sll1348	-1.36676	7.50962e-05	0.000265575	queG	NA	tRNA epoxyqueuosine(34) reductase QueG	hypothetical protein	Hypothetical
sll1815	-1.36704	1.29635e-08	8.76669e-08		adk	adenylate kinase	adenylate kinase	Purines, pyrimidines, nucleosides, and nucleotides
slr1330	-1.37141	2.31891e-09	1.76051e-08	atpC	atpC,atpE,atpB	ATP synthase F1 subunit epsilon	ATP synthase epsilon chain of CF(1)	Photosynthesis and respiration
slr1867	-1.37191	1.94123e-09	1.50212e-08	trpD	trpD,psbA3	anthranilate phosphoribosyltransferase	anthranilate phosphoribosyltransferase	Amino acid biosynthesis
sll0065	-1.37276	6.19739e-12	6.62771e-11	ilvN	ilvN	acetolactate synthase small subunit	acetolactate synthase small subunit	Amino acid biosynthesis
sll1435	-1.3746	1.49889e-09	1.17969e-08	gatB	pet112	Asp-tRNA(Asn)/Glu-tRNA(Gln) amidotransferase subunit GatB	glutamyl-tRNA(Gln) amidotransferase subunit B	Translation
ST6803t02	-1.3773	0.00215221	0.00564168
ssr3304	-1.3792	0.00328729	0.00813983		NA	PCP reductase family protein	hypothetical protein	Hypothetical
sll1098	-1.38246	6.13421e-10	5.11555e-09	fusA	fus,fusB,fusA	elongation factor G	elongation factor EF-G	Translation
sll1286	-1.38496	2.95274e-06	1.3559e-05		NA	TetR/AcrR family transcriptional regulator	transcriptional regulator	Regulatory functions
sll0860	-1.38545	1.07556e-05	4.4674e-05		NA	DUF3110 domain-containing protein	hypothetical protein	Hypothetical
sll1091	-1.38562	3.46797e-09	2.54872e-08	chlP	chlP,ggr	geranylgeranyl reductase	geranylgeranyl hydrogenase	Biosynthesis of cofactors, prosthetic groups, and carriers
sll1452	-1.38662	3.67224e-08	2.32102e-07		nrtC	nitrate ABC transporter ATP-binding protein	nitrate/nitrite transport system ATP-binding protein	Transport and binding proteins
slr1992	-1.38804	8.77431e-10	7.1869e-09		gpx2,gpx-2,slr1992	glutathione peroxidase	glutathione peroxidase-like NADPH peroxidase	Biosynthesis of cofactors, prosthetic groups, and carriers
slr0193	-1.38827	9.44171e-12	9.89996e-11		rbp3	RNA-binding protein	RNA-binding protein	Translation
ssr1256	-1.38991	6.35623e-07	3.25807e-06		NA	DUF4327 family protein	hypothetical protein	Hypothetical
slr0074	-1.39029	7.3626e-09	5.16344e-08	sufB	ycf24,sufB	Fe-S cluster assembly protein SufB	ABC transporter subunit	Transport and binding proteins
sll0980	-1.39029	1.57629e-07	8.96479e-07		NA	reverse transcriptase-like protein	unknown protein	Unknown
sll1931	-1.39327	1.70391e-16	2.81277e-15	glyA	glyA,shm	serine hydroxymethyltransferase	serine hydroxymethyltransferase	Amino acid biosynthesis
sll1463	-1.39842	3.69372e-15	5.28449e-14	ftsH4	ftsH,ftsH4,sll1463	ATP-dependent zinc metalloprotease FtsH4	cell division protein FtsH	Cellular processes
slr1649	-1.40121	2.679e-07	1.4518e-06		cpcT	chromophore lyase CpcT/CpeT	hypothetical protein	Hypothetical
slr0172	-1.40313	6.25112e-11	5.97102e-10		guaB	CBS domain-containing protein	hypothetical protein	Hypothetical
sll0851	-1.40977	3.88702e-06	1.74509e-05	psbC	psbC	photosystem II reaction center protein CP43	photosystem II CP43 protein	Photosynthesis and respiration
slr1808	-1.41007	4.22728e-10	3.65796e-09	hemA	hemA	glutamyl-tRNA reductase	transfer RNA-Gln reductase	Translation
slr0502	-1.41143	2.67735e-07	1.4518e-06	cobW	cobW	cobalamin biosynthesis protein CobW	cobalamin synthesis protein cobW homolog	Biosynthesis of cofactors, prosthetic groups, and carriers
sll1205	-1.41239	9.54224e-10	7.77632e-09		pchR,sll1205	AraC family transcriptional regulator	transcriptional regulator	Regulatory functions
sll1203	-1.41527	0.000342025	0.00107622		NA	sucrase ferredoxin	hypothetical protein	Hypothetical
slr0877	-1.4166	1.1054e-12	1.25291e-11	gatA	NA	Asp-tRNA(Asn)/Glu-tRNA(Gln) amidotransferase subunit GatA	glutamyl-tRNA(Gln) amidotransferase subunit A	Translation
sll0504	-1.41766	1.79683e-16	2.93605e-15	lysA	lysA	diaminopimelate decarboxylase	diaminopimelate decarboxylase	Amino acid biosynthesis
slr0902	-1.42162	1.9459e-06	9.32123e-06	moaC	moaC	cyclic pyranopterin monophosphate synthase MoaC	molybdenum cofactor biosynthesis protein C, fused to molybdopterin-guanine dinucleotide biosynthesis protein MobA	Biosynthesis of cofactors, prosthetic groups, and carriers
sll1605	-1.42469	2.75399e-10	2.41556e-09	fabZ	fabZ,sefA	3-hydroxyacyl-ACP dehydratase FabZ	(3R)-hydroxymyristol acyl carrier protein dehydrase	Fatty acid, phospholipid and sterol metabolism
slr0438	-1.42765	4.77116e-07	2.4973e-06		NA	DUF3082 domain-containing protein	hypothetical protein	Hypothetical
slr1928	-1.42778	2.01551e-07	1.12638e-06		pilA5	hypothetical protein	type 4 pilin-like protein	Unknown
sll1491	-1.43358	1.43102e-10	1.3237e-09		NA	WD40 repeat domain-containing protein	periplasmic WD-repeat protein	Other categories
slr0915	-1.43695	5.22625e-06	2.29826e-05		I-Ssp6803I,trnfM	group I intron-associated PD-(D/E)XK endonuclease	putative endonuclease [encoded in trnfM-intron: 2791054 - 2791708]	DNA replication, restriction, modification, recombination, and repair
sll1342	-1.43906	9.87508e-15	1.34126e-13		gap2,G3p2,sll1342	type I glyceraldehyde-3-phosphate dehydrogenase	NAD(P)-dependent glyceraldehyde-3-phosphate dehydrogenase	Photosynthesis and respiration
sll1035	-1.45278	8.00912e-09	5.58038e-08	upp	upp,uraP	uracil phosphoribosyltransferase	uracil phosphoribosyltransferase	Purines, pyrimidines, nucleosides, and nucleotides
slr0738	-1.45425	7.81557e-14	9.944e-13	trpE	trpE	anthranilate synthase component I	anthranilate synthetase alpha-subunit	Amino acid biosynthesis
slr0906	-1.45441	9.32963e-06	3.92576e-05	psbB	psbB	photosystem II chlorophyll-binding protein CP47	photosystem II core light harvesting protein	Photosynthesis and respiration
slr2034	-1.45453	1.01866e-15	1.53227e-14		ycf48	photosynthesis system II assembly factor Ycf48	putative homolog of plant HCF136, which is essential for stability or assembly of photosystem II	Photosynthesis and respiration
slr1469	-1.45587	1.65036e-08	1.09762e-07	rnpA	rnpA,rnpB,rnp	ribonuclease P protein component	protein subunit of ribonuclease P (RNase P)	Transcription
slr0750	-1.45642	7.65319e-09	5.35557e-08	bchN	chlN	ferredoxin:protochlorophyllide reductase (ATP-dependent) subunit N	light-independent protochlorophyllide reductase subunit ChlN	Biosynthesis of cofactors, prosthetic groups, and carriers
slr1834	-1.45747	3.49047e-07	1.86024e-06	psaA	psaA,psaB	photosystem I core protein PsaA	P700 apoprotein subunit Ia	Photosynthesis and respiration
slr1963	-1.45789	4.74003e-13	5.65117e-12		ocp,slr1963	orange carotenoid protein N-terminal domain-containing protein	water-soluble carotenoid protein	Hypothetical
slr1437	-1.45876	1.28914e-06	6.31622e-06		slr1437	hypothetical protein	unknown protein	Unknown
slr0710	-1.46416	3.17726e-08	2.02928e-07	gdhA	gdhA	NADP-specific glutamate dehydrogenase	glutamate dehydrogenase (NADP+)	Amino acid biosynthesis
ssl1263	-1.46578	4.46992e-09	3.23341e-08		NA	DUF2997 domain-containing protein	hypothetical protein	Hypothetical
slr0989	-1.46795	1.25952e-07	7.34491e-07		NA	YebC/PmpR family DNA-binding transcriptional regulator	hypothetical protein	Hypothetical
sll0928	-1.473	7.33224e-15	1.01298e-13	apcD	apcD,sll0928	allophycocyanin subunit alpha-B	allophycocyanin-B	Photosynthesis and respiration
sll1363	-1.47492	2.56815e-14	3.402e-13	ilvC	ilvC	ketol-acid reductoisomerase	ketol-acid reductoisomerase	Amino acid biosynthesis
sll0723	-1.47683	1.23879e-06	6.10669e-06		sll0723	DUF4114 domain-containing protein	unknown protein	Unknown
slr0901	-1.47851	1.92641e-05	7.66517e-05	moaA	moaA	GTP 3',8-cyclase MoaA	molybdopterin biosynthesis protein A	Biosynthesis of cofactors, prosthetic groups, and carriers
sll1450	-1.47929	5.57333e-08	3.42377e-07		nrtA	CmpA/NrtA family ABC transporter substrate-binding protein	nitrate/nitrite transport system substrate-binding protein	Transport and binding proteins
slr0476	-1.48679	5.62645e-10	4.72886e-09		NA	hypothetical protein	unknown protein	Unknown
slr1646	-1.48808	1.03518e-08	7.08987e-08	rnc	rnc	ribonuclease III	ribonuclease III	Transcription
ssl1498	-1.48918	3.88927e-07	2.05576e-06		ssl1498	ssl1498 family light-harvesting-like protein	hypothetical protein	Hypothetical
sll0170	-1.49199	5.77324e-13	6.80735e-12	dnaK	dnak2,dnaK	molecular chaperone DnaK	DnaK protein 2, heat shock protein 70, molecular chaperone	Cellular processes
sll1214	-1.49313	7.76415e-09	5.42143e-08	acsF	acsF,AT103,cycI,ycf59,chlAI,pNIL34,sll1214	magnesium-protoporphyrin IX monomethyl ester (oxidative) cyclase	hypothetical protein YCF59	Hypothetical
ssr2611	-1.49369	2.01081e-05	7.97144e-05		NA	hypothetical protein	hypothetical protein	Hypothetical
sll0990	-1.49521	4.38621e-11	4.25278e-10		NA	S-(hydroxymethyl)glutathione dehydrogenase/class III alcohol dehydrogenase	glutathione-dependent formaldehyde dehydrogenase	Other categories
slr1579	-1.49811	3.41735e-11	3.35379e-10		NA	DUF3352 domain-containing protein	hypothetical protein	Hypothetical
sll1261	-1.50099	5.2438e-11	5.05383e-10	tsf	tsf	translation elongation factor Ts	elongation factor TS	Translation
ST6803t10	-1.50467	0.00510007	0.012036
sll0053	-1.50501	2.21633e-12	2.46013e-11	accC	accC,fabG	acetyl-CoA carboxylase biotin carboxylase subunit	biotin carboxylase	Fatty acid, phospholipid and sterol metabolism
sll1453	-1.50587	8.26864e-09	5.72403e-08		nrtD	nitrate ABC transporter ATP-binding protein	nitrate/nitrite transport system ATP-binding protein	Transport and binding proteins
slr1176	-1.50722	2.61203e-16	4.18314e-15		glgC,agp	glucose-1-phosphate adenylyltransferase	glucose-1-phosphate adenylyltransferase	Central intermediary metabolism
sll0772	-1.50924	3.24788e-12	3.56823e-11		sll0772	iron uptake porin	probable porin; major outer membrane protein	Cell envelope
slr1329	-1.51205	1.08629e-12	1.2356e-11	atpD	atpD,atpB	F0F1 ATP synthase subunit beta	ATP synthase beta subunit	Photosynthesis and respiration
ssl2615	-1.51334	1.63659e-09	1.28492e-08	atpE	atpH,atpE,ssl2615	ATP synthase F0 subunit C	ATP synthase C chain of CF(0)	Photosynthesis and respiration
slr0301	-1.51437	2.96189e-13	3.58434e-12	ppsA	ppsA,pps	pyruvate, water dikinase	phosphoenolpyruvate synthase	Energy metabolism
sll0629	-1.51908	2.3134e-13	2.82077e-12	psaK	psaK,psaK2	photosystem I reaction center subunit PsaK	alternative photosystem I reaction center subunit X	Photosynthesis and respiration
sll0593	-1.51929	6.49789e-09	4.59708e-08	glk	glk,cglk,sll0593	glucokinase	glucokinase	Energy metabolism
sll1878	-1.52428	1.61238e-10	1.48293e-09		futC	ABC transporter ATP-binding protein	iron(III)-transport ATP-binding protein	Transport and binding proteins
slr0587	-1.53458	3.60841e-09	2.63988e-08		NA	hypothetical protein	unknown protein	Unknown
sll0630	-1.54294	2.25492e-09	1.71598e-08		NA	hypothetical protein	unknown protein	Unknown
sll1323	-1.54326	4.63793e-10	3.9496e-09		atpG,atp,sll1323	F0F1 ATP synthase subunit B'	ATP synthase subunit b&#x27; of CF(0)	Photosynthesis and respiration
sll1322	-1.54397	4.56441e-09	3.29436e-08	atpB	atpI,atpB,sll1322	F0F1 ATP synthase subunit A	ATP synthase A chain of CF(0)	Photosynthesis and respiration
sll0849	-1.56719	5.69613e-07	2.94788e-06	psbD	psbD1,psbD,psbD-1,psbDI	photosystem II D2 protein (photosystem q(a) protein)	photosystem II reaction center D2 protein	Photosynthesis and respiration
sll0088	-1.57387	1.59773e-11	1.63273e-10	sufR	sufR	iron-sulfur cluster biosynthesis transcriptional regulator SufR	hypothetical protein	Hypothetical
ssr2227	-1.57394	0.00450081	0.0107861
slr1835	-1.5753	1.3755e-07	7.93498e-07	psaB	psaB,psaA	photosystem I core protein PsaB	P700 apoprotein subunit Ib	Photosynthesis and respiration
slr1761	-1.57551	1.61151e-10	1.48293e-09		ytfC,slr1761	FKBP-type peptidyl-prolyl cis-trans isomerase	FKBP-type peptidyl-prolyl cis-trans isomerase, periplasmic protein	Other categories
ST6803t32	-1.57948	0.0016027	0.00435366
ssr2194	-1.58207	0.0248827	0.0480487		ssr2194	hypothetical protein	unknown protein	Unknown
ssl3335	-1.58821	9.50874e-15	1.29698e-13	secE	secE,ssl3335	preprotein translocase subunit SecE	preprotein translocase SecE subunit	Cellular processes
sll1521	-1.58877	1.19607e-12	1.35093e-11		flv1,flv	diflavin flavoprotein	flavoprotein	Other categories
sll1910	-1.58988	1.40643e-09	1.11236e-08		zam	ribonuclease R	protein conferring resistance to acetazolamide Zam	Other categories
slr1394	-1.59818	2.61998e-11	2.59499e-10		NA	divergent PAP2 family protein	hypothetical protein	Hypothetical
ST6803t18	-1.59969	0.000477237	0.00146307
slr0695	-1.60167	1.04866e-14	1.40651e-13		NA	hypothetical protein	hypothetical protein	Hypothetical
sll1325	-1.60364	2.79321e-10	2.4433e-09	atpH	atpD,atpH,sll1325	ATP synthase F1 subunit delta	ATP synthase delta chain of CF(1)	Photosynthesis and respiration
sll1324	-1.60373	7.94485e-13	9.26612e-12		atpF,sll1324	F0F1 ATP synthase subunit B	ATP synthase B chain (subunit I) of CF(0)	Photosynthesis and respiration
slr0394	-1.60405	1.16606e-16	1.94484e-15		pgk,slr0394	phosphoglycerate kinase	phosphoglycerate kinase	Energy metabolism
slr1444	-1.60451	5.29088e-05	0.0001942		NA	CHAD domain-containing protein	hypothetical protein	Hypothetical
slr1722	-1.61054	5.20204e-16	8.05227e-15		guaB,gnaB	GuaB3 family IMP dehydrogenase-related protein	inosine-5&#x27;-monophosphate dehydrogenase	Purines, pyrimidines, nucleosides, and nucleotides
sll0577	-1.61286	2.99495e-15	4.34267e-14		NA	pentapeptide repeat-containing protein	hypothetical protein	Hypothetical
slr1780	-1.61531	3.58672e-12	3.92709e-11		ycf54	DUF2488 family protein	hypothetical protein YCF54	Hypothetical
smr0011	-1.61793	4.59069e-06	2.02708e-05
slr0608	-1.61837	9.22093e-12	9.76388e-11	hisIE	hisI	bifunctional phosphoribosyl-AMP cyclohydrolase/phosphoribosyl-ATP diphosphatase HisIE	histidine biosynthesis bifunctional protein HisIE	Amino acid biosynthesis
sll1973	-1.6242	3.02792e-16	4.77816e-15	plsY	NA	glycerol-3-phosphate 1-O-acyltransferase PlsY	hypothetical protein	Hypothetical
sll1101	-1.62465	4.09956e-15	5.81343e-14	rpsJ	rpsJ,rps10,rps,sll1101	30S ribosomal protein S10	30S ribosomal protein S10	Translation
slr2006	-1.63478	1.31973e-05	5.3775e-05		mrpC,slr2006	NADH-quinone oxidoreductase subunit K	hypothetical protein	Hypothetical
slr1146	-1.63555	1.41146e-17	2.48277e-16
smr0001	-1.6361	1.1845e-07	6.94517e-07		psbT,psbTc,ycf8,smr0001	photosystem II reaction center protein T	photosystem II PsbT protein	Photosynthesis and respiration
sgl0002	-1.64047	1.05579e-10	9.87959e-10
sll1866	-1.64061	2.45211e-12	2.71248e-11		NA	L-threonylcarbamoyladenylate synthase	hypothetical protein	Hypothetical
sll1852	-1.64918	6.3056e-10	5.24489e-09	ndk	ndk,ndkR	nucleoside-diphosphate kinase	nucleoside diphosphate kinase	Purines, pyrimidines, nucleosides, and nucleotides
sll1070	-1.65276	1.0731e-21	2.59723e-20	tkt	tktA,sll1070	transketolase	transketolase	Energy metabolism
ST6803t17	-1.65744	0.00592473	0.0137009
sll1873	-1.65952	1.07208e-16	1.79742e-15		NA	hypothetical protein	unknown protein	Unknown
sll0947	-1.66012	3.0281e-16	4.77816e-15	raiA	lrtA	ribosome-associated translation inhibitor RaiA	light repressed protein A homolog	Other categories
ssr2848	-1.66101	3.80089e-07	2.01235e-06		NA	hypothetical protein	unknown protein	Unknown
slr0270	-1.66415	5.67404e-10	4.75645e-09		NA	DUF2605 domain-containing protein	hypothetical protein	Hypothetical
slr0514	-1.68339	3.78629e-14	4.92109e-13		NA	hypothetical protein	unknown protein	Unknown
ST6803t35	-1.68813	4.37827e-06	1.94562e-05
sll1418	-1.69436	3.20568e-20	6.78887e-19	psbP	psbP,psbP2,sll1418	photosystem II reaction center PsbP	photosystem II oxygen-evolving complex 23K protein PsbP homolog	Photosynthesis and respiration
slr1887	-1.69505	1.0066e-17	1.81019e-16	hemC	hemC	hydroxymethylbilane synthase	porphobilinogen deaminase (hydroxymethylbilane synthase, preuroporphyrinogen synthase)	Biosynthesis of cofactors, prosthetic groups, and carriers
sll0006	-1.69817	4.33063e-10	3.72735e-09		aat,aspC	aspartate aminotransferase	putative aminotransferase	Amino acid biosynthesis
sll1390	-1.70103	6.00262e-19	1.18543e-17		NA	TPM domain-containing protein	hypothetical protein	Hypothetical
ssr3451	-1.70669	5.60027e-10	4.71918e-09	psbE	psbE,ssr3451	cytochrome b559 subunit alpha	cytochrome b559 alpha subunit	Photosynthesis and respiration
slr1645	-1.70708	6.71615e-21	1.51184e-19	psb27	psb27,psbZ,slr1645	photosystem II protein Psb27	photosystem II 11 kD protein	Photosynthesis and respiration
slr2033	-1.7135	2.8211e-15	4.10911e-14		rubA	rubredoxin	membrane-associated rubredoxin, essential for photosystem I assembly	Fatty acid, phospholipid and sterol metabolism
slr1838	-1.71719	9.15548e-20	1.86528e-18		ccmK3,ccmK,slr1838	BMC domain-containing protein	carbon dioxide concentrating mechanism protein CcmK homolog 3, putative carboxysome assembly protein	Photosynthesis and respiration
sll1326	-1.72025	1.8685e-11	1.88531e-10	atpA	atpA	F0F1 ATP synthase subunit alpha	ATP synthase alpha chain	Photosynthesis and respiration
sll1635	-1.72177	2.01794e-09	1.55401e-08	thyX	dgt	FAD-dependent thymidylate synthase	Thy1 protein homolog	Purines, pyrimidines, nucleosides, and nucleotides
sll1147	-1.72708	1.00501e-07	6.00207e-07		hik2,sll1147	MAPEG family protein	glutathione S-transferase	Biosynthesis of cofactors, prosthetic groups, and carriers
slr0426	-1.73959	4.13925e-14	5.32969e-13	folE	folE,gchL	GTP cyclohydrolase I FolE	GTP cyclohydrolase I	Biosynthesis of cofactors, prosthetic groups, and carriers
ssr1698	-1.7414	2.1654e-09	1.65568e-08		NA	DUF2470 domain-containing protein	hypothetical protein	Hypothetical
slr0081	-1.74226	1.66233e-10	1.51587e-09		hisB,phoB,rre29,sphR,slr0081	response regulator transcription factor	two-component response regulator OmpR subfamily	Regulatory functions
ST6803t09	-1.74496	1.71182e-10	1.55659e-09
sll1583	-1.75627	2.47647e-25	7.31355e-24		lig,ligA	BRCT domain-containing protein	unknown protein	Unknown
smr0003	-1.75897	1.15915e-08	7.88862e-08		petM,smr0003	PetM family cytochrome b6-f complex subunit 7	cytochrome b6-f complex subunit PetM	Photosynthesis and respiration
sll0685	-1.76558	0.00602464	0.013902		NA	thioredoxin family protein	hypothetical protein	Hypothetical
sll1058	-1.76589	9.803e-16	1.4815e-14	dapB	dapB	4-hydroxy-tetrahydrodipicolinate reductase	dihydrodipicolinate reductase	Amino acid biosynthesis
sll1525	-1.77163	2.02106e-20	4.42572e-19		prk,ptk,sll1525	phosphoribulokinase	phosphoribulokinase	Photosynthesis and respiration
slr1908	-1.77178	3.19488e-10	2.78708e-09		slr1908	iron uptake porin	probable porin; major outer membrane protein	Cell envelope
sll1194	-1.78086	8.43308e-12	8.9591e-11	psbU	psbU	photosystem II complex extrinsic protein PsbU	photosystem II 12 kDa extrinsic protein	Photosynthesis and respiration
smr0005	-1.78603	1.11196e-11	1.14725e-10	psaM	psaM,smr0005	photosystem I reaction center subunit XII	photosystem I subunit XII	Photosynthesis and respiration
sllt43	-1.78668	9.16533e-10	7.48812e-09
sll1321	-1.80263	1.33334e-11	1.36689e-10		atp1	ATP synthase subunit I	hypothetical protein	Photosynthesis and respiration
sll1744	-1.80387	4.20808e-20	8.85347e-19	rplA	rplA,rpl1,rpl	50S ribosomal protein L1	50S ribosomal protein L1	Translation
slr0888	-1.8183	9.57744e-13	1.10106e-11		slr0888	hypothetical protein	hypothetical protein	Hypothetical
slr0900	-1.82355	1.59655e-12	1.7907e-11		moeA	molybdopterin molybdotransferase MoeA	molybdopterin biosynthesis MoeA protein	Biosynthesis of cofactors, prosthetic groups, and carriers
slr0536	-1.82546	6.60932e-21	1.49827e-19	hemE	hemE	uroporphyrinogen decarboxylase	uroporphyrinogen decarboxylase	Biosynthesis of cofactors, prosthetic groups, and carriers
sll1812	-1.83226	6.97393e-18	1.26831e-16	rpsE	rpsE,rps5,rps	30S ribosomal protein S5	30S ribosomal protein S5	Translation
sll0450	-1.8385	2.69166e-20	5.73805e-19		norB,norZ	nitric-oxide reductase large subunit	cytochrome b subunit of nitric oxide reductase	Amino acid biosynthesis
sll1995	-1.84397	1.97833e-10	1.76896e-09		NA	glycosyltransferase family 2 protein	hypothetical protein	Hypothetical
sll1260	-1.84551	3.83033e-14	4.95174e-13	rpsB	rpsB,rps2,rps	30S ribosomal protein S2	30S ribosomal protein S2	Translation
slr0709	-1.84726	5.36165e-09	3.8184e-08		NA	RidA family protein	hypothetical protein	Hypothetical
ssl3446	-1.84882	4.88783e-09	3.51204e-08		NA	DUF2949 domain-containing protein	hypothetical protein	Hypothetical
sll1069	-1.85487	1.98704e-24	5.66043e-23	fabF	fabF,fabJ	beta-ketoacyl-ACP synthase II	3-oxoacyl-[acyl-carrier-protein] synthase II	Fatty acid, phospholipid and sterol metabolism
sll1316	-1.86625	5.91428e-11	5.66609e-10		petC,petC1	cytochrome b6-f complex iron-sulfur subunit	cytochrome b6-f complex iron-sulfur subunit (Rieske iron sulfur protein)	Photosynthesis and respiration
slr1668	-1.87056	8.63129e-08	5.20302e-07		cccP	fimbria/pilus periplasmic chaperone	periplasmic protein, function unknown (target gene of sycrp1)	Unknown
slr1383	-1.87656	2.11567e-09	1.62151e-08		NA	type II toxin-antitoxin system VapC family toxin	unknown protein	Unknown
sll0728	-1.88191	4.92843e-15	6.92778e-14	accA	accA	acetyl-CoA carboxylase carboxyl transferase subunit alpha	acetyl-CoA carboxylase alpha subunit	Fatty acid, phospholipid and sterol metabolism
slr0680	-1.89012	1.11861e-17	2.00045e-16
ssr2062	-1.89306	8.23778e-13	9.57307e-12		ssr2062	hypothetical protein	hypothetical protein	Hypothetical
ssl2084	-1.89927	4.8044e-18	8.83736e-17	acpP	acpP,acp,ssl2084	acyl carrier protein	acyl carrier protein	Fatty acid, phospholipid and sterol metabolism
sll1473	-1.90565	3.28451e-06	1.49757e-05		sll1473-5,scaS,ccaS,hik32,sll1473	PAS domain S-box protein	a part of phytochrome-like sensor histidine kinase gene (disrupted by insertion of IS)	Hypothetical
slr1584	-1.91249	3.99866e-10	3.46946e-09		rre38,ScaR,ccaR,slr1584	response regulator transcription factor	two-component transcription regulator OmpR subfamily	Regulatory functions
slr0772	-1.91564	1.02168e-14	1.38185e-13	bchB	chlB	ferredoxin:protochlorophyllide reductase (ATP-dependent) subunit B	light-independent protochlorophyllide reductase subunit ChlB	Biosynthesis of cofactors, prosthetic groups, and carriers
sll1994	-1.91856	2.58092e-17	4.49081e-16	hemB	hemB	porphobilinogen synthase	porphobilinogen synthase (5-aminolevulinate dehydratase)	Biosynthesis of cofactors, prosthetic groups, and carriers
ssr1527	-1.92309	0.0253401	0.0488149	moaD	moaD,ssr1527	molybdopterin converting factor subunit 1	probable molybdopterin [MPT] converting factor, subunit 1	Biosynthesis of cofactors, prosthetic groups, and carriers
sll1206	-1.94267	5.3635e-15	7.50657e-14		iutA	TonB-dependent receptor	ferric aerobactin receptor, FhuA homolog	Transport and binding proteins
slr1540	-1.94932	1.48712e-23	4.09148e-22		NA	NAD-dependent epimerase/dehydratase family protein	mRNA-binding protein	Translation
ssl2598	-1.95094	3.27828e-16	5.1477e-15	psbH	psbH,ssl2598	photosystem II reaction center protein PsbH	photosystem II PsbH protein	Photosynthesis and respiration
sll0847	-1.96739	4.93056e-06	2.17417e-05		NA	YidH family protein	unknown protein	Unknown
slr0427	-1.96798	4.6696e-14	5.98862e-13		psbA2	competence/damage-inducible protein A	putative competence-damage protein	Cellular processes
ssr1853	-1.96962	7.51716e-10	6.20455e-09		ssr1853	PepSY domain-containing protein	unknown protein	Unknown
sll1813	-1.97612	3.14153e-18	5.81183e-17	rplO	rplO,rpl15,rpl	50S ribosomal protein L15	50S ribosomal protein L15	Translation
sll0047	-1.98021	1.02099e-13	1.28382e-12
sll1994a	-1.98085	8.61453e-14	1.08746e-12
ST6803t42	-1.99657	0.00312168	0.00778366
ssr2831	-2.00183	1.0862e-13	1.3605e-12		psaE	photosystem I reaction center subunit IV	photosystem I subunit IV	Photosynthesis and respiration
sll1022	-2.00205	1.14912e-17	2.04365e-16		NA	membrane protein	hypothetical protein	Hypothetical
sll1767	-2.00312	2.84384e-23	7.62861e-22	rpsF	rpsF,rps6,sll1767,rps	30S ribosomal protein S6	30S ribosomal protein S6	Translation
slr1020	-2.00635	1.52902e-29	6.07644e-28		sqdB	NAD-dependent epimerase/dehydratase family protein	sulfolipid biosynthesis protein SqdB	Fatty acid, phospholipid and sterol metabolism
sll1742	-2.01049	1.70494e-29	6.61228e-28	nusG	nusG	transcription termination/antitermination protein NusG	transcription antitermination protein NusG	Regulatory functions
slr1098	-2.02386	1.74304e-11	1.76441e-10		iaiH	HEAT repeat domain-containing protein	hypothetical protein	Hypothetical
sll1327	-2.02466	2.21022e-15	3.23395e-14		atpC,atpG	F0F1 ATP synthase subunit gamma	ATP synthase gamma chain	Photosynthesis and respiration
slr0249	-2.04078	2.14525e-07	1.18652e-06		NA	DUF1818 family protein	hypothetical protein	Hypothetical
slr0007	-2.05066	3.10818e-18	5.78338e-17		NA	nucleotidyltransferase family protein	probable sugar-phosphate nucleotidyltransferase	Other categories
slr1890	-2.07694	2.75331e-18	5.15285e-17	bfr	bfrB	bacterioferritin	bacterioferritin	Transport and binding proteins
slr0195	-2.09359	1.36263e-07	7.88904e-07		NA	TolB family protein	hypothetical protein	Hypothetical
sll1743	-2.09807	5.7434e-17	9.78202e-16	rplK	rplK,rpl11,rpl	50S ribosomal protein L11	50S ribosomal protein L11	Translation
slr0244	-2.1032	4.05712e-21	9.32847e-20		usp,usp1,slr0244	universal stress protein	hypothetical protein	Hypothetical
slr1198	-2.10425	6.40044e-29	2.36816e-27		1-cysprx	peroxiredoxin	antioxidant protein	Other categories
slr0194	-2.1126	2.79929e-23	7.57219e-22	rpiA	rpiA	ribose-5-phosphate isomerase RpiA	ribose 5-phosphate isomerase	Energy metabolism
ST6803t06	-2.11396	1.74804e-07	9.87182e-07
ST6803t39	-2.12276	4.90795e-05	0.00018097
smr0007	-2.13408	4.56151e-11	4.40946e-10		psbL,smr0007	photosystem II reaction center protein L	photosystem II PsbL protein	Photosynthesis and respiration
sll0529	-2.14512	7.76412e-29	2.80817e-27		NA	phosphoketolase	hypothetical protein	Hypothetical
smr0008	-2.14585	2.73248e-18	5.14378e-17		psbJ,smr0008	photosystem II reaction center protein J	photosystem II PsbJ protein	Photosynthesis and respiration
sll0573	-2.14717	3.74756e-08	2.35613e-07	arcC	arcC	carbamate kinase	carbamate kinase	Energy metabolism
smr0006	-2.16921	2.1595e-24	6.09774e-23	psbF	psbF,smr0006	cytochrome b559 subunit beta	cytochrome b559 b subunit	Photosynthesis and respiration
sll1810	-2.20973	4.66128e-20	9.74329e-19	rplF	rplF,rpl6,rpl	50S ribosomal protein L6	50S ribosomal protein L6	Translation
ssr2786	-2.2149	0.00124328	0.00346204
sml0002	-2.23111	7.54471e-16	1.16203e-14		psbX,sml0002	photosystem II reaction center X protein	photosystem II PsbX protein	Photosynthesis and respiration
sll0819	-2.23235	6.67086e-19	1.30142e-17		psaF,sll0819,psbF	photosystem I reaction center subunit III	photosystem I reaction center subunit III precursor (PSI-F), plastocyanin (cyt c553) docking protein	Photosynthesis and respiration
slr0898	-2.23727	2.48634e-10	2.20482e-09		nirA,nir	ferredoxin--nitrite reductase	ferredoxin--nitrite reductase	Amino acid biosynthesis
sll0250	-2.24432	9.32395e-26	2.83149e-24	coaBC	dfp	bifunctional phosphopantothenoylcysteine decarboxylase/phosphopantothenate--cysteine ligase CoaBC	pantothenate metabolism flavoprotein	Biosynthesis of cofactors, prosthetic groups, and carriers
sll1281	-2.24987	1.66491e-18	3.1712e-17
sll1282	-2.2656	7.67571e-16	1.17658e-14	ribH	ribH	6,7-dimethyl-8-ribityllumazine synthase	riboflavin synthase beta subunit	Biosynthesis of cofactors, prosthetic groups, and carriers
sll1811	-2.27259	3.23824e-19	6.4345e-18	rplR	rplR,rpl18,rpl	50S ribosomal protein L18	50S ribosomal protein L18	Translation
slr2094	-2.27669	7.52005e-25	2.16134e-23	glpX	fbpI,glpX,slr2094	class II fructose-bisphosphatase	fructose-1,6-/sedoheptulose-1,7-bisphosphatase	Other categories
slr1459	-2.28502	3.73066e-28	1.29129e-26	apcB	apcF,slr1459	allophycocyanin subunit beta	phycobilisome core component	Photosynthesis and respiration
sml0001	-2.28507	1.81189e-19	3.6453e-18		psbI,sml0001	photosystem II reaction center protein I	photosystem II reaction center PsbI protein	Photosynthesis and respiration
ST6803t20	-2.28844	2.79716e-11	2.76199e-10
slr0513	-2.3418	6.08129e-19	1.19364e-17		futA2,idiA,futA	Fe(3+) ABC transporter substrate-binding protein	iron transport system substrate-binding protein, periplasmic protein	Transport and binding proteins
slr1490	-2.35257	4.2978e-24	1.20301e-22		fhuA	TonB-dependent receptor	ferrichrome-iron receptor	Transport and binding proteins
slr0012	-2.36802	3.33566e-15	4.79353e-14		rbcS,slr0012	ribulose bisphosphate carboxylase small subunit	ribulose bisphosphate carboxylase small subunit	Photosynthesis and respiration
slr0899	-2.38761	3.18521e-11	3.13553e-10	cynS	cynS	cyanase	cyanate lyase	Amino acid biosynthesis
sml0003	-2.41839	3.21829e-08	2.05142e-07
sml0005	-2.44153	1.15467e-20	2.54581e-19		psbK,sml0005	photosystem II reaction center protein K	photosystem II PsbK protein	Photosynthesis and respiration
sll1809	-2.44677	6.19161e-26	1.89817e-24	rpsH	rpsH,rps8,rps	30S ribosomal protein S8	30S ribosomal protein S8	Translation
ssr1562	-2.46247	6.66648e-24	1.84995e-22		NA	DUF4327 family protein	hypothetical protein	Hypothetical
sll1654	-2.46413	1.82413e-22	4.69751e-21		usp	universal stress protein	hypothetical protein	Hypothetical
sll1807	-2.46537	8.38762e-28	2.81248e-26	rplX	rplX,rpl24,rpl,sll1807	50S ribosomal protein L24	50S ribosomal protein L24	Translation
ST6803t30	-2.47356	0.00144159	0.00396623
ssl3769	-2.47845	8.02477e-16	1.22425e-14		ssl3769	riboflavin synthase subunit alpha	unknown protein	Unknown
sll0771	-2.4873	1.85849e-26	5.98248e-25		glcP,gtr,tgr	sugar porter family MFS transporter	glucose transport protein	Transport and binding proteins
ssl0563	-2.49363	5.07039e-26	1.58462e-24	psaC	psaC,psaC2,ssl0563	photosystem I iron-sulfur center protein PsaC	photosystem I subunit VII	Photosynthesis and respiration
slr0506	-2.50806	4.16151e-32	2.06091e-30		por,pcr	protochlorophyllide reductase	light-dependent NADPH-protochlorophyllide oxidoreductase	Biosynthesis of cofactors, prosthetic groups, and carriers
slr2051	-2.50909	7.93256e-30	3.27371e-28		cpcG1,cpcG,apcG	phycobilisome rod-core linker polypeptide	phycobilisome rod-core linker polypeptide	Photosynthesis and respiration
slr0011	-2.52108	6.95743e-25	2.01765e-23		rbcX	chaperonin family protein RbcX	possible Rubisco chaperonin	Hypothetical
ssl3437	-2.52261	2.05731e-13	2.51805e-12	rpsQ	rpsQ,rps17,rps,ssl3437	30S ribosomal protein S17	30S ribosomal protein S17	Translation
sll1655	-2.53897	7.02082e-21	1.56944e-19		birA	biotin--[acetyl-CoA-carboxylase] ligase	similar to biotin [acetyl-CoA-carboxylase] ligase	Fatty acid, phospholipid and sterol metabolism
sll1808	-2.55528	1.2616e-30	5.56315e-29	rplE	rplE,rpl5,rpl	50S ribosomal protein L5	50S ribosomal protein L5	Translation
sll0594	-2.5849	0.000131295	0.000442552		NA	Crp/Fnr family transcriptional regulator	transcriptional regulator	Regulatory functions
sml0008	-2.61199	3.9555e-32	1.98949e-30	psaJ	psaJ,sml0008,psbJ	photosystem I reaction center subunit IX	photosystem I subunit IX	Photosynthesis and respiration
ST6803r01	-2.61289	4.16661e-16	6.51084e-15
slr1655	-2.62186	3.87607e-31	1.75733e-29		psaL,psaL1	photosystem I reaction center protein subunit XI	photosystem I subunit XI	Photosynthesis and respiration
ssr0390	-2.62202	6.86713e-42	6.50155e-40	psaK	psaK,psaK1,ssr0390	photosystem I reaction center subunit PsaK	photosystem I reaction center subunit X	Photosynthesis and respiration
slr0737	-2.62974	1.00711e-21	2.45597e-20		psaD	photosystem I reaction center subunit II	photosystem I subunit II	Photosynthesis and respiration
sll0258	-2.64281	2.86721e-31	1.33374e-29	psbV	psbV,petK,psbK	photosystem II cytochrome c-550	cytochrome c550	Photosynthesis and respiration
sll1409	-2.66066	2.66683e-26	8.49954e-25		fhuA	TonB-dependent siderophore receptor	ferrichrome-iron receptor	Transport and binding proteins
ssr2333	-2.67576	1.52467e-30	6.63231e-29		NA	ferrous iron transport protein A	unknown protein	Unknown
sll1804	-2.68441	1.45419e-47	1.56034e-45	rpsC	rpsC,rps3,rps,rpl3	30S ribosomal protein S3	30S ribosomal protein S3	Translation
sll1032	-2.69747	4.8608e-27	1.59662e-25		ccmN	hypothetical protein	carbon dioxide concentrating mechanism protein CcmN, putative carboxysome assembly protein	Other categories
sll1185	-2.71142	2.20796e-38	1.61532e-36	hemF	hemF	oxygen-dependent coproporphyrinogen oxidase	coproporphyrinogen III oxidase, aerobic (oxygen-dependent)	Biosynthesis of cofactors, prosthetic groups, and carriers
sll1806	-2.71341	5.70483e-32	2.7824e-30	rplN	rplN,rpl14,rpl	50S ribosomal protein L14	50S ribosomal protein L14	Translation
sll0427	-2.7161	2.05282e-42	2.00243e-40		psbO	photosystem II manganese-stabilizing polypeptide	photosystem II manganese-stabilizing polypeptide	Photosynthesis and respiration
ssr1528	-2.73693	7.59163e-30	3.17369e-28		NA	DUF4090 family protein	hypothetical protein	Hypothetical
sll0572	-2.75145	2.35261e-19	4.70376e-18		NA	cyclic 2,3-diphosphoglycerate synthase	hypothetical protein	Hypothetical
ssl3436	-2.78966	3.8185e-21	8.84298e-20	rpmC	rpmC,rpl29,ssl3436,rpl	50S ribosomal protein L29	50S ribosomal protein L29	Translation
slr1705	-2.79377	1.68426e-35	9.85749e-34		aspA,asp	aspartoacylase	aspartoacylase	Energy metabolism
sll1805	-2.85846	3.25076e-29	1.23108e-27	rplP	rplP,rpl16,sll1805,rpl	50S ribosomal protein L16	50S ribosomal protein L16	Translation
ssl3432	-2.87145	4.14003e-26	1.30655e-24	rpsS	rpsS,rps19,rps	30S ribosomal protein S19	30S ribosomal protein S19	Translation
sll1801	-2.87315	1.76672e-22	4.58635e-21		rplW,rpl23,rpl	50S ribosomal protein L23	50S ribosomal protein L23	Translation
sll1746	-2.89739	1.04051e-28	3.68065e-27	rplL	rplL,rpl12,sll1746,rpl	50S ribosomal protein L7/L12	50S ribosomal protein L12	Translation
ssl0483	-2.89959	2.90034e-31	1.33374e-29		NA	hypothetical protein	hypothetical protein	Hypothetical
slr1392	-2.90283	2.93591e-40	2.48702e-38	feoB	feoB	ferrous iron transport protein B	ferrous iron transport protein B	Transport and binding proteins
sll1803	-2.90688	2.73451e-31	1.29447e-29	rplV	rplV,rpl22,rpl	50S ribosomal protein L22	50S ribosomal protein L22	Translation
sll1408	-2.91669	9.19212e-06	3.87296e-05		pcrR	AraC family transcriptional regulator	transcriptional regulator	Regulatory functions
smr0004	-2.92793	1.91225e-32	1.0091e-30		psaI,smr0004	photosystem I reaction center subunit VIII	photosystem I subunit VIII	Photosynthesis and respiration
slr1317	-2.93164	2.60169e-23	7.09732e-22		fecD	iron ABC transporter permease	ABC-type iron(III) dicitrate transport system permease protein	Transport and binding proteins
sll1184	-2.96658	2.09895e-49	2.50241e-47		ho1,ho,ho-1,hox1	heme oxygenase (biliverdin-producing)	heme oxygenase	Biosynthesis of cofactors, prosthetic groups, and carriers
sll1745	-2.97694	3.36897e-32	1.72138e-30	rplJ	rplJ,rpl10,rpl	50S ribosomal protein L10	50S ribosomal protein L10	Translation
ST6803t12	-2.98459	2.80214e-05	0.000107638
slr0789	-3.00387	1.39601e-21	3.35355e-20		NA	HPP family protein	hypothetical protein	Hypothetical
slr1489	-3.03366	1.42072e-40	1.23603e-38		pchR,slr1489	AraC family transcriptional regulator	transcriptional regulator	Regulatory functions
ST6803r06	-3.03648	1.26955e-10	1.18112e-09
sll1802	-3.04188	7.58507e-42	6.9761e-40	rplB	rplB,rpl2,rpl	50S ribosomal protein L2	50S ribosomal protein L2	Translation
sll0253	-3.0593	4.87272e-22	1.22541e-20		NA	DUF6335 family protein	hypothetical protein	Hypothetical
ST6803t24	-3.0598	4.03033e-06	1.8044e-05
ssl0461	-3.08657	3.29318e-29	1.23264e-27		NA	DUF2555 domain-containing protein	hypothetical protein	Hypothetical
sll0684	-3.09105	0.00114554	0.00322749	pstB	phoT,pstB,pstB1	phosphate ABC transporter ATP-binding protein PstB	phosphate transport ATP-binding protein PstB homolog	Transport and binding proteins
sll1800	-3.11812	6.30279e-33	3.49805e-31	rplD	rplD,rpl4,rpl	50S ribosomal protein L4	50S ribosomal protein L4	Translation
ssl2250	-3.14865	1.17457e-25	3.5336e-24		ssl2250	bacterioferritin-associated ferredoxin	bacterioferritin-associated ferredoxin	Other categories
slr1986	-3.17476	7.13444e-29	2.60975e-27	apcB	apcB,slr1986	allophycocyanin subunit beta	allophycocyanin beta subunit	Photosynthesis and respiration
sll1031	-3.18365	1.05656e-48	1.21466e-46		ccmM	ribulose bisphosphate carboxylase small subunit	carbon dioxide concentrating mechanism protein CcmM, putative carboxysome structural protein	Photosynthesis and respiration
slr1319	-3.19359	3.88386e-37	2.55146e-35		fecB	iron-siderophore ABC transporter substrate-binding protein	iron(III) dicitrate transport system substrate-binding protein	Transport and binding proteins
ssr2315	-3.19767	5.90542e-17	1.0005e-15
ssr2153	-3.22583	2.52204e-22	6.39248e-21		NA	hypothetical protein	unknown protein	Unknown
sll1029	-3.23171	2.46727e-61	4.4123e-59		ccmK1,ccmK,sll1029	BMC domain-containing protein	carbon dioxide concentrating mechanism protein CcmK	Photosynthesis and respiration
ST6803t05	-3.25038	0.00205987	0.00542611
slr1484	-3.26767	2.44199e-22	6.2387e-21		tonB,slr1484	energy transducer TonB	unknown protein	Unknown
slr2067	-3.29236	1.90803e-25	5.68698e-24		NA	allophycocyanin alpha chain	allophycocyanin alpha subunit	Photosynthesis and respiration
slr0009	-3.30071	2.3703e-77	8.47779e-75		rbcL,slr0009	form I ribulose bisphosphate carboxylase large subunit	ribulose bisphosphate carboxylase large subunit	Photosynthesis and respiration
slr1318	-3.30852	2.80328e-36	1.70259e-34		fecE	ABC transporter ATP-binding protein	iron(III) dicitrate transport system ATP-binding protein	Transport and binding proteins
slr1488	-3.32282	1.68996e-29	6.61228e-28		slr1488	ABC transporter ATP-binding protein	multidrug resistance family ABC transporter	Transport and binding proteins
sll0656	-3.32726	0.00427635	0.0103268		nucH	ExeM/NucH family extracellular endonuclease	unknown protein	Unknown
ssr3383	-3.32762	1.36845e-38	1.02443e-36		apcC,ssr3383	phycobilisome linker polypeptide	phycobilisome small core linker polypeptide	Photosynthesis and respiration
slr0006	-3.36949	2.95501e-45	3.06844e-43		slr0006	L-threonylcarbamoyladenylate synthase	unknown protein	Unknown
slr1485	-3.37506	7.57301e-20	1.55271e-18		slr1485	hypothetical protein	putative phosphatidylinositol phosphate kinase, salt-induced periplasmic protein	Unknown
slr1295	-3.37902	5.62652e-48	6.24544e-46		futA1,sufA,sufA1,idiA,futA	Fe(3+) ABC transporter substrate-binding protein	iron transport system substrate-binding protein	Transport and binding proteins
slr0335	-3.40567	9.90183e-76	2.89764e-73		apcE,slr0335	phycobilisome rod-core linker polypeptide	phycobilisome core-membrane linker polypeptide	Photosynthesis and respiration
sll1028	-3.42311	6.55895e-58	9.17968e-56		ccmK2,ccmK,sll1029,sll1028	BMC domain-containing protein	carbon dioxide concentrating mechanism protein CcmK	Photosynthesis and respiration
sll1799	-3.43259	3.0595e-38	2.14099e-36	rplC	rplC,rpl3,rpl	50S ribosomal protein L3	50S ribosomal protein L3	Translation
sll1407	-3.43937	9.31741e-22	2.28952e-20		sll1407	class I SAM-dependent methyltransferase	probable methyltransferase	Other categories
slr1316	-3.48544	1.34423e-38	1.02443e-36		fecC	iron ABC transporter permease	ABC-type iron(III) dicitrate transport system permease protein	Transport and binding proteins
sll1030	-3.53499	1.67798e-60	2.84284e-58		ccmL	EutN/CcmL family microcompartment protein	carbon dioxide concentrating mechanism protein CcmL, putative carboxysome assembly protein	Photosynthesis and respiration
sll0683	-3.5461	0.000368036	0.00115356	pstB	phoT,pstB,pstB1	phosphate ABC transporter ATP-binding protein PstB	phosphate transport ATP-binding protein PstB homolog	Transport and binding proteins
sll0680	-3.57554	0.00117096	0.00328911	pstS	pstS,phoS,pstS1,pstB	phosphate ABC transporter substrate-binding protein PstS	phosphate-binding periplasmic protein precursor (PBP)	Transport and binding proteins
sll1406	-3.6977	6.83127e-09	4.81178e-08		fhuA	TonB-dependent siderophore receptor	ferrichrome-iron receptor	Transport and binding proteins
sll0682	-3.8096	0.000180118	0.000592237	pstA	pstA,phoT,pstA1	phosphate ABC transporter permease PstA	phosphate transport system permease protein PstA homolog	Transport and binding proteins
sll0681	-3.9134	0.000269128	0.000856051	pstC	pstC,phoW,pstC1	phosphate ABC transporter permease subunit PstC	phosphate transport system permease protein PstC homolog	Transport and binding proteins
slr1248	-4.03433	0.000630425	0.00187716	pstC	pstC,phoW,pstC2	phosphate ABC transporter permease subunit PstC	phosphate transport system permease protein PstC homolog	Transport and binding proteins
sll1404	-4.04197	1.72537e-10	1.5601e-09		exbB3,exbB,sll1404	MotA/TolQ/ExbB proton channel family protein	biopolymer transport ExbB protein homolog	Transport and binding proteins
sll1405	-4.11098	1.73906e-07	9.83837e-07		exbD,sll1405	biopolymer transporter ExbD	biopolymer transport ExbD protein homolog	Transport and binding proteins
slr1247	-4.19046	0.00182239	0.00489264	pstS	pstS,phoS,pstS2	phosphate ABC transporter substrate-binding protein PstS	phosphate-binding periplasmic protein precursor (PBP)	Transport and binding proteins
sll1472	-4.1988	7.65739e-23	2.03712e-21		NA	hypothetical protein	unknown protein	Unknown
ssl3093	-4.25984	4.43455e-50	5.49031e-48		cpcD,ssl3093	phycobilisome linker polypeptide	phycobilisome small rod linker polypeptide	Photosynthesis and respiration
sll1550	-4.30781	5.38143e-56	7.21784e-54		sll1550	iron uptake porin	probable porin; major outer membrane protein	Cell envelope
ssr0692	-4.33019	5.56122e-72	1.4918e-69
slr1667	-4.54551	1.20161e-09	9.57425e-09		cccS	hypothetical protein	hypothetical protein (target gene of sycrp1)	Unknown
sll1577	-4.59466	5.21114e-63	1.10951e-60		cpcB,sll1577	phycocyanin subunit beta	phycocyanin beta subunit	Photosynthesis and respiration
sll1578	-4.61877	5.03766e-60	8.10811e-58	cpcA	cpcA,sll1578	phycocyanin subunit alpha	phycocyanin alpha subunit	Photosynthesis and respiration
sll1580	-4.75366	5.51482e-63	1.10951e-60		cpcC1,cpcH,cpcC,cpcC2,cpc1	phycobilisome linker polypeptide	phycobilisome rod linker polypeptide	Photosynthesis and respiration
sll1515	-4.7872	7.14167e-38	4.89129e-36		gifB,gif,sll1515,ssl1515	DUF4278 domain-containing protein	glutamine synthetase inactivating factor IF17	Unknown
slr1634	-4.81026	4.23426e-97	1.94716e-94		slr1634	hypothetical protein	hypothetical protein	Hypothetical
ssr1038	-4.88535	3.59811e-30	1.52399e-28		NA	hypothetical protein	unknown protein	Unknown
sll1579	-4.89986	4.8755e-78	1.96178e-75		cpcC2,cpcC,cpc2	phycobilisome linker polypeptide	phycobilisome rod linker polypeptide	Photosynthesis and respiration
ssl1911	-5.22566	9.19388e-29	3.28835e-27		gifA,gif,ssl1911,sll1911	hypothetical protein	glutamine synthetase inactivating factor IF7	Hypothetical
sll0654	-5.56316	0.000157993	0.000525393		phoA	choice-of-anchor I family protein	alkaline phosphatase	Other categories
sll1549	-5.8474	2.5175e-121	2.0259e-118		NA	histidine phosphatase family protein	salt-enhanced periplasmic protein	Hypothetical
sll1471	-6.41542	2.06462e-97	1.10767e-94		cpcG2,cpcG	phycobilisome rod-core linker polypeptide	phycobilisome rod-core linker polypeptide	Photosynthesis and respiration
sll0249	-7.86537	3.0231e-159	9.7313e-156		NA	alpha/beta hydrolase	hypothetical protein	Hypothetical
sll0248	-8.73634	8.0966e-139	8.6877e-136	fldA	isiB,fla	flavodoxin FldA	flavodoxin	Photosynthesis and respiration
sll0247	-8.74137	5.9296e-156	9.5437e-153		isiA,psbC,sll0247	chlorophyll a/b binding light-harvesting protein	iron-stress chlorophyll-binding protein, homologous to psbC (CP43)	Photosynthesis and respiration

## Sheet: 6h -N vs C
Gene	log2FoldChange	pvalue	padj	gene symbol Assembly	gene symbol by cyanobase	product by Assembly	description by cyanobase	functional category							description_cb
ssl0452	6.49905	8.92272e-80	2.39352e-77		nblA1,nblA,ssl0452	NblA/ycf18 family protein	phycobilisome degradation protein NblA	Photosynthesis and respiration
sll0784	6.36164	2.0752e-23	4.45339e-22		merR	Nit6803 family nitriliase	nitrilase	Amino acid biosynthesis
sll0786	6.16838	9.91113e-11	7.87751e-10		NA	GNAT family N-acetyltransferase	unknown protein	Unknown
sll0785	5.73174	3.0599e-17	4.41696e-16		NA	MSMEG_0568 family radical SAM protein	unknown protein	Unknown
sll0783	5.62131	3.22455e-20	5.61072e-19		sll0783	MSMEG_0572 family nitrogen starvation response protein	unknown protein	Unknown
ssl0453	5.37659	1.02993e-70	1.74491e-68		nblA2,nblA,ssl0453	NblA/ycf18 family protein	phycobilisome degradation protein NblA	Photosynthesis and respiration
sll1017	4.92855	1.1115e-78	2.75224e-76		amt2,amt1,amt	ammonium transporter	ammonium/methylammonium permease	Transport and binding proteins
sll0787	4.85844	8.79119e-27	2.26391e-25		NA	sll0787 family AIR synthase-like protein	hypothetical protein	Hypothetical
slr0851	4.83876	6.42059e-93	2.29643e-90		ndh,ndbA	NAD(P)/FAD-dependent oxidoreductase	type 2 NADH dehydrogenase	Photosynthesis and respiration
sll0536	4.61021	1.5447e-108	8.2871e-106		kchX	potassium channel protein	probable potassium channel protein	Transport and binding proteins
sll0782	4.49448	4.03482e-43	2.8235e-41		NA	LuxR C-terminal-related transcriptional regulator	transcriptional regulator	Regulatory functions
sll0330	4.39666	1.28147e-53	1.25001e-51		fabG,sll0330	SDR family NAD(P)-dependent oxidoreductase	sepiapterine reductase	Fatty acid, phospholipid and sterol metabolism
slr1681	4.29077	2.50745e-60	2.98944e-58		NA	hypothetical protein	unknown protein	Unknown
sll0261	4.10792	1.01268e-74	2.1732e-72		NA	NAD-binding protein	hypothetical protein	Hypothetical
sll1082	4.09833	1.4979e-41	1.00453e-39		nrtD	ABC transporter ATP-binding protein	ABC transport system ATP-binding protein	Transport and binding proteins
slr0288	4.062	1.68162e-40	1.00243e-38		glnN	glutamine synthetase III	glutamate--ammonia ligase	Amino acid biosynthesis
sll1080	3.95827	1.21859e-38	6.53776e-37		sll1080	aliphatic sulfonate ABC transporter substrate-binding protein	ABC transport system substrate-binding protein	Hypothetical
slr0801	3.94611	5.60586e-31	1.86034e-29		NA	MSMEG_0569 family flavin-dependent oxidoreductase	hypothetical protein	Hypothetical
slr0096	3.82434	1.39806e-31	4.8917e-30		NA	SulP family inorganic anion transporter	low affinity sulfate transporter	Transport and binding proteins
slr0395	3.82337	5.88567e-39	3.21118e-37		ntcB	LysR family transcriptional regulator	nitrate assimilation transcriptional activator, LysR family protein	Amino acid biosynthesis
sll1081	3.82292	2.39241e-47	1.87833e-45		sll1081	ABC transporter permease	ABC transport system permease protein	Transport and binding proteins
sll0378	3.76165	9.43461e-50	7.99211e-48	cobA	cobA,cysG	uroporphyrinogen-III C-methyltransferase	uroporphyrin-III C-methyltransferase	Biosynthesis of cofactors, prosthetic groups, and carriers
sll1271	3.71978	4.43804e-35	1.83155e-33		sll1271	iron uptake porin	probable porin; major outer membrane protein	Cell envelope
sll0537	3.61383	5.84726e-61	7.23936e-59		amt3,amt	ammonium transporter	ammonium/methylammonium permease	Transport and binding proteins
sll1270	3.57857	5.69588e-29	1.69769e-27		glnHP,bgtB	ABC transporter permease subunit	periplasmic substrate-binding and integral membrane protein of the ABC-type Bgt permease for basic amino acids and glutamine BgtB	Transport and binding proteins
sll1634	3.51899	5.44917e-34	2.16554e-32		cnaT	anthranilate phosphoribosyltransferase family protein	hypothetical protein	Hypothetical
sll0733	3.42918	4.53187e-21	8.24186e-20		NA	DUF4278 domain-containing protein	unknown protein	Unknown
slr0447	3.42389	9.75056e-08	5.45862e-07	urtA	urtA,amiC,slr0447	urea ABC transporter substrate-binding protein	periplasmic protein, ABC-type urea transport system substrate-binding protein	Transport and binding proteins
slr0708	3.41101	4.68229e-20	8.10338e-19		NA	hypothetical protein	periplasmic protein, function unknown	Unknown
ssl1464	3.35686	1.66221e-21	3.11085e-20		NA	MSMEG_0570 family nitrogen starvation response protein	unknown protein	Unknown
sll0764	3.32213	1.96842e-59	2.18494e-57	urtD	urtD,livG	urea ABC transporter ATP-binding protein UrtD	urea transport system ATP-binding protein	Transport and binding proteins
slr0292	3.2397	3.9142e-53	3.70583e-51		NA	sirohydrochlorin chelatase	hypothetical protein	Hypothetical
sll1001	3.23404	2.97695e-35	1.26089e-33		sltC1	ABC transporter ATP-binding protein	ATP-binding protein of ABC transporter	Transport and binding proteins
ssl1633	3.1451	9.22104e-32	3.29806e-30
sll0811	3.08741	0.0018681	0.00480304
sll0108	3.07483	1.42307e-20	2.55913e-19		amt1,amt	ammonium transporter	ammonium/methylammonium permease	Transport and binding proteins
sll0944	2.97215	2.36815e-36	1.04426e-34		NA	DUF1830 domain-containing protein	hypothetical protein	Hypothetical
slr1201	2.95383	4.49817e-33	1.68367e-31	urtC	urtC,livM,slr1201	urea ABC transporter permease subunit UrtC	urea transport system permease protein	Transport and binding proteins
slr1200	2.89998	7.32511e-31	2.40608e-29		urtB,livH,slr1200	branched-chain amino acid ABC transporter permease	urea transport system permease protein	Transport and binding proteins
slr1119	2.89031	5.96208e-19	9.45416e-18		NA	GDSL-type esterase/lipase family protein	hypothetical protein	Hypothetical
slr1912	2.88184	9.14328e-30	2.91408e-28		NA	STAS domain-containing protein	putative PP2C-type protein phosphatase	Transcription
slr1994	2.84928	2.09332e-31	7.2456e-30	phaB	phaB,fabG2,fabG,slr1994	acetoacetyl-CoA reductase PhaB	PHA-specific acetoacetyl-CoA reductase	Fatty acid, phospholipid and sterol metabolism
slr1993	2.84814	1.33661e-27	3.64622e-26	phaA	phaA,thl,thi	acetyl-CoA acetyltransferase PhaA	PHA-specific beta-ketothiolase	Fatty acid, phospholipid and sterol metabolism
sll1714	2.81882	1.49696e-17	2.21042e-16
slr1594	2.7875	1.93118e-16	2.62298e-15		rre5,patA,slr1594	response regulator	two-component response regulator PatA subfamily	Regulatory functions
slr1898	2.7531	1.08739e-39	6.25054e-38	argB	argB	acetylglutamate kinase	N-acetylglutamate kinase	Amino acid biosynthesis
slr1593	2.74646	4.37542e-22	8.43381e-21		ylmD	cyclic diguanylate phosphodiesterase	hypothetical protein	Hypothetical
ssl1918	2.72636	2.8285e-19	4.59845e-18		NA	hypothetical protein	hypothetical protein	Hypothetical
sll1330	2.72233	1.14192e-28	3.31157e-27		rre37,atpE,sll1330,crr37	response regulator transcription factor	two-component system response regulator OmpR subfamily	Regulatory functions
ST6803t25	2.70662	3.44904e-10	2.57001e-09
ssr2016	2.68339	1.13917e-14	1.33345e-13		pgr5,ssr2016	hypothetical protein	hypothetical protein	Hypothetical
sll0335	2.68004	2.5537e-44	1.86826e-42		NA	circularly permuted type 2 ATP-grasp protein	hypothetical protein	Hypothetical
sll1272	2.65898	1.1798e-29	3.68717e-28		NA	Abi-alpha family protein	unknown protein	Unknown
slr1290	2.62899	2.30625e-25	5.54016e-24		NA	Uma2 family endonuclease	hypothetical protein	Hypothetical
sll1119	2.61639	1.54219e-34	6.28396e-33		NA	phosphotransferase enzyme family protein	hypothetical protein	Hypothetical
sll1039	2.61512	7.735e-37	3.5069e-35		NA	alpha-E domain-containing protein	hypothetical protein	Hypothetical
ssl0707	2.61079	1.72752e-16	2.36633e-15		glnB,ssl0707	P-II family nitrogen regulator	nitrogen regulatory protein P-II	Amino acid biosynthesis
slr0884	2.56851	2.15276e-16	2.89947e-15	gap	gap1,slr0884	type I glyceraldehyde-3-phosphate dehydrogenase	glyceraldehyde 3-phosphate dehydrogenase 1 (NAD+)	Energy metabolism
slr0291	2.54483	8.19572e-19	1.29324e-17		NA	DUF29 domain-containing protein	hypothetical protein	Hypothetical
slr0142	2.53121	0.000101712	0.000347569		NA	YoaK family protein	hypothetical protein	Hypothetical
slr0573	2.52897	7.15721e-11	5.7742e-10		NA	hypothetical protein	unknown protein	Unknown
ssl2471	2.52511	0.00785341	0.017327
sll0172	2.52112	1.19555e-26	3.00662e-25		NA	hypothetical protein	periplasmic protein, function unknown	Unknown
sll1251	2.52037	4.4056e-19	7.05553e-18		NA	tetratricopeptide repeat protein	hypothetical protein	Hypothetical
sll1220	2.48814	2.63129e-16	3.47136e-15	hoxE	hoxE,sll1220	bidirectional hydrogenase complex protein HoxE	putative diaphorase subunit of the bidirectional hydrogenase	Other categories
slr1289	2.4799	1.66866e-24	3.83673e-23		icd,icdA	NADP-dependent isocitrate dehydrogenase	isocitrate dehydrogenase (NADP+)	Energy metabolism
sll1049	2.47545	7.10068e-38	3.62811e-36		sll1049	transglutaminase family protein	hypothetical protein	Hypothetical
slr0883	2.46216	2.88648e-27	7.74297e-26		psr,slr0883	LCP family protein	hypothetical protein	Hypothetical
slr1913	2.45679	2.60092e-20	4.57506e-19		NA	hypothetical protein	hypothetical protein	Hypothetical
sll1291	2.45475	8.01769e-27	2.08137e-25		rre12,taxP2,taxP,sll1291	response regulator	two-component response regulator PatA subfamily	Regulatory functions
slr0300	2.42249	3.03881e-12	2.86022e-11		NA	Uma2 family endonuclease	hypothetical protein	Hypothetical
ssl3127	2.41543	0.00852615	0.0186705		ssl3127	branched-chain amino acid ABC transporter permease	similar to permease protein of ABC transporter	Transport and binding proteins
slr0957	2.4088	6.67143e-23	1.37662e-21		NA	DUF1816 domain-containing protein	hypothetical protein	Hypothetical
slr0665	2.40728	3.65036e-22	7.12153e-21	acnB	acnB	bifunctional aconitate hydratase 2/2-methylisocitrate dehydratase	aconitate hydratase	Other categories
sll0173	2.39441	9.5809e-28	2.63598e-26		vgb	virginiamycin B hydrolase Vgb	virginiamycin B hydrolase, periplasmic protein	Hypothetical
sll0174	2.36785	6.82581e-26	1.66457e-24		NA	ABC transporter substrate-binding protein	hypothetical protein	Hypothetical
slr0054	2.35218	1.18892e-21	2.23809e-20		dgkA	diacylglycerol kinase	diacylglycerol kinase	Fatty acid, phospholipid and sterol metabolism
slr2132	2.34585	2.02448e-14	2.31915e-13	pta	pta	phosphate acetyltransferase	phosphotransacetylase	Energy metabolism
sll1477	2.34362	3.19378e-37	1.48997e-35		NA	CPBP family glutamic-type intramembrane protease	hypothetical protein	Hypothetical
sll0185	2.32982	1.09632e-21	2.07592e-20		sll0185	DUF4912 domain-containing protein	hypothetical protein	Hypothetical
slr1863	2.31117	7.09107e-11	5.73521e-10		slr1863	hypothetical protein	unknown protein	Unknown
slr0099	2.27982	4.98908e-05	0.000180245		ISY352f,slr0099	IS701 family transposase	putative transposase	Other categories
slr1367	2.27507	3.57239e-14	3.97907e-13		glgP,glgY,glgP2,slr1367	glycogen/starch/alpha-glucan phosphorylase	glycogen phosphorylase	Central intermediary metabolism
sll1598	2.27487	7.47618e-07	3.7196e-06		mntC	metal ABC transporter substrate-binding protein	Mn transporter MntC	Transport and binding proteins
sll1221	2.27402	5.15447e-13	5.15287e-12	hoxF	hoxF,sll1221	bidirectional NAD-reducing hydrogenase diaphorase subunit HoxF	diaphorase subunit of the bidirectional hydrogenase	Other categories
slr0055	2.26884	3.44855e-31	1.18094e-29		trpG	aminodeoxychorismate/anthranilate synthase component II	anthranilate synthase component II	Amino acid biosynthesis
slr1380	2.25314	1.54702e-15	1.93018e-14	cydB	cydB	cytochrome d ubiquinol oxidase subunit II	quinol oxidase subunit II	Photosynthesis and respiration
sll1600	2.2523	8.6681e-05	0.000300675		mntB	metal ABC transporter permease	manganese transport system membrane protein MntB	Transport and binding proteins
slr1136	2.1608	1.7094e-10	1.32592e-09		coxB,ctaCI,ctaC,ctaC1,coxII	cytochrome c oxidase subunit II	cytochrome c oxidase subunit II	Photosynthesis and respiration
sll0741	2.15633	1.13383e-26	2.87628e-25	nifJ	nifJ,Pfo	pyruvate:ferredoxin (flavodoxin) oxidoreductase	pyruvate flavodoxin oxidoreductase	Photosynthesis and respiration
slr1682	2.15081	0.000172686	0.000562629		ISY391b1,slr1682	transposase	putative transposase	Other categories
sll0371	2.14752	2.05153e-15	2.53995e-14		NA	reverse transcriptase domain-containing protein	unknown protein	Unknown
ssl2162	2.13844	6.36841e-14	6.85615e-13		NA	hypothetical protein	unknown protein	Unknown
slr0043	2.13552	3.9011e-22	7.56485e-21		cmpC,slr0043	nitrate ABC transporter ATP-binding protein	bicarbonate transport system ATP-binding protein	Transport and binding proteins
sll0587	2.1212	3.20226e-15	3.91942e-14	pyk	pyk1,pk,pykF,sll0587,pyk	pyruvate kinase	pyruvate kinase	Energy metabolism
slr1595	2.11755	1.52742e-24	3.53724e-23		nhaS4	cation:proton antiporter	Na+/H+ antiporter	Transport and binding proteins
sll0790	2.08523	2.88562e-05	0.000109409	rppB	hik31,copS,sll0790,hikC,chk31	two-component system sensor histidine kinase RppB	two-component sensor histidine kinase	Regulatory functions
slr1379	2.0789	7.43535e-15	8.96419e-14		cydA,cyd-1	cytochrome ubiquinol oxidase subunit I	quinol oxidase subunit I	Photosynthesis and respiration
slr0044	2.06031	1.09695e-14	1.29344e-13		cmpD,slr0044	nitrate ABC transporter ATP-binding protein	bicarbonate transport system ATP-binding protein	Transport and binding proteins
sll1222	2.04716	1.50559e-09	1.05078e-08		sll1222	Uma2 family endonuclease	hypothetical protein	Hypothetical
slr1651	2.03904	5.3423e-13	5.32411e-12		hlyB	peptidase domain-containing ABC transporter	ABC transporter ATP-binding protein	Transport and binding proteins
sll1900	2.03145	6.07961e-17	8.5088e-16		act	Vat family streptogramin A O-acetyltransferase	acetyltransferase	Other categories
sll1715	2.02452	1.05292e-07	5.87407e-07		NA	type II toxin-antitoxin system VapC family toxin	hypothetical protein	Hypothetical
sll1898	2.01432	4.78858e-17	6.76071e-16		ctaA,sll1898	heme A synthase	hypothetical protein	Hypothetical
slr1023	1.99624	3.78899e-09	2.54629e-08		NA	cupin domain-containing protein	unknown protein	Unknown
slr1185	1.99319	1.08946e-11	9.63456e-11		petC2,petC	cytochrome b6-f complex iron-sulfur subunit	cytochrome b6-f complex alternative iron-sulfur subunit (Rieske iron sulfur protein)	Photosynthesis and respiration
slr1135	1.98581	3.09132e-09	2.09054e-08		NA	KAP family NTPase	unknown protein	Unknown
sll0374	1.96711	1.42453e-13	1.48882e-12	urtE	livG,urtE,braG,livF,livFH	urea ABC transporter ATP-binding subunit UrtE	urea transport system ATP-binding protein	Transport and binding proteins
slr1075	1.94698	0.000172456	0.000562449
slr1735	1.92408	9.6732e-12	8.57797e-11		glnQ,bgtA	amino acid ABC transporter ATP-binding protein	ATP-binding subunit of the ABC-type Bgt permease for basic amino acids and glutamine	Transport and binding proteins
slr1914	1.92273	5.21101e-10	3.81233e-09		NA	hypothetical protein	hypothetical protein	Hypothetical
sll1498	1.91044	1.59273e-23	3.44093e-22	carA	pyrA,carA	glutamine-hydrolyzing carbamoyl-phosphate synthase small subunit	carbamoyl-phosphate synthase small chain	Energy metabolism
sll0494	1.89565	5.79239e-10	4.19948e-09		NA	hypothetical protein	unknown protein	Unknown
sll1223	1.88363	1.0773e-08	6.88487e-08	hoxU	hoxU,sll1223	bidirectional hydrogenase complex protein HoxU	diaphorase subunit of the bidirectional hydrogenase	Other categories
slr1770	1.88212	4.9427e-12	4.53292e-11		NA	hypothetical protein	hypothetical protein	Hypothetical
ssl2501	1.87542	4.42501e-12	4.11679e-11	phaP	NA	phasin PhaP	unknown protein	Unknown
slr0646	1.87239	9.34957e-20	1.57572e-18	dacB	dacB,pbp,pbp5,pbp4,slr0646	D-alanyl-D-alanine carboxypeptidase/D-alanyl-D-alanine-endopeptidase	probable D-alanyl-D-alanine carboxypeptidase	Cell envelope
slr0702	1.86642	6.20692e-08	3.61303e-07		ftsN	hypothetical protein	unknown protein	Unknown
sll1225	1.84945	1.22895e-07	6.80896e-07		sll1225	type II toxin-antitoxin system VapC family toxin	unknown protein	Unknown
sll1582	1.83609	3.52329e-13	3.5665e-12		NA	DEAD/DEAH box helicase	unknown protein	Unknown
slr1004	1.83323	3.18271e-11	2.71754e-10
sll1899	1.8271	3.47884e-14	3.90188e-13		ctaB,coxD	heme o synthase	cytochrome c oxidase folding protein	Photosynthesis and respiration
sll0370	1.82038	3.17629e-15	3.90247e-14	carB	carB,pyrA	carbamoyl-phosphate synthase large subunit	carbamoyl-phosphate synthase, pyrimidine-specific, large chain	Energy metabolism
slr1899	1.82015	9.1898e-25	2.15927e-23		ureF	urease accessory protein UreF	urease accessory protein F	Central intermediary metabolism
slr1830	1.81601	6.83563e-08	3.95043e-07		phaC,phbC,slr1830	class III poly(R)-hydroxyalkanoic acid synthase subunit PhaC	poly(3-hydroxyalkanoate) synthase	Central intermediary metabolism
slr0666	1.81546	9.12405e-14	9.72527e-13		NA	hypothetical protein	unknown protein	Unknown
ssl2542	1.79339	8.76309e-15	1.04864e-13		hliA,scpC,hli,hilA,ssl2542,ssr2542	chlorophyll a/b-binding protein	high light-inducible polypeptide HliA, CAB/ELIP/HLIP superfamily	Other categories
sll0265	1.78922	2.26118e-07	1.2111e-06		NA	ferritin-like domain-containing protein	unknown protein	Unknown
slr1137	1.7825	2.87004e-08	1.73659e-07	ctaD	coxA,ctaI,ctaDI,ctaD,ctaD1,catD,coxI	cytochrome c oxidase subunit I	cytochrome c oxidase subunit I	Photosynthesis and respiration
slr0448	1.77783	7.67471e-14	8.20761e-13	radA	sms,radA	DNA repair protein RadA	DNA repair protein RadA	DNA replication, restriction, modification, recombination, and repair
slr1829	1.77759	1.10391e-08	7.03659e-08	phaE	phaE,slr1829,phaC	class III poly(R)-hydroxyalkanoic acid synthase subunit PhaE	putative poly(3-hydroxyalkanoate) synthase component	Unknown
slr1862	1.7656	9.65281e-08	5.41331e-07		slr1862	hypothetical protein	unknown protein	Unknown
slr1597	1.76191	3.20956e-11	2.73322e-10		parA	ParA family protein	chromosome partitioning ATPase, ParA family	DNA replication, restriction, modification, recombination, and repair
sll0920	1.75899	1.07068e-18	1.65698e-17	ppc	ppc	phosphoenolpyruvate carboxylase	phosphoenolpyruvate carboxylase	Energy metabolism
sll0459	1.75493	2.0454e-20	3.61767e-19	uvrB	uvrB	excinuclease ABC subunit UvrB	excinuclease ABC subunit B	DNA replication, restriction, modification, recombination, and repair
slr1138	1.72792	4.51139e-09	2.99426e-08	ctaE	ctaEI,ctaE,coxC,ctaE1	cytochrome c oxidase subunit CtaE	cytochrome c oxidase subunit III	Photosynthesis and respiration
slr1077	1.72674	3.51806e-11	2.97235e-10		gumH	glycosyltransferase	probable glycosyltransferase	Other categories
sll0403	1.72426	1.24055e-06	5.88121e-06		NA	hypothetical protein	unknown protein	Unknown
sll0798	1.71279	9.13026e-06	3.86206e-05	rppB	nrsS,rppB,hik30,rppA,NII	two-component system sensor histidine kinase RppB	Ni(II)-sensor and/or redox sensor, two-component sensor histidine kinase	Regulatory functions
slr1694	1.69754	7.3659e-16	9.56082e-15		pixD,SyPixD,syn-bluf,bluf,sigH	BLUF domain-containing protein	expression activator appA homolog	Regulatory functions
sll1689	1.69682	1.2152e-19	2.02679e-18		rpoD,sigE,rpoD2-V,rpo,sll1689	RNA polymerase sigma factor, RpoD/SigA family	group2 RNA polymerase sigma factor SigE	Transcription
sll0780	1.69503	0.0065386	0.0146777
sll0983	1.69463	1.35478e-16	1.86369e-15		NA	tRNA (5-methylaminomethyl-2-thiouridine)(34)-methyltransferase MnmD	hypothetical protein	Hypothetical
sll0982	1.69331	3.51486e-10	2.60699e-09		NA	hypothetical protein	unknown protein	Unknown
slr0958	1.68106	2.75223e-20	4.8149e-19	cysS	cysS	cysteine--tRNA ligase	cysteinyl-tRNA synthetase	Translation
ssr2595	1.67799	9.13556e-09	5.9051e-08		hliB,scpD,hli,ssr2595	chlorophyll a/b-binding protein	high light-inducible polypeptide HliB, CAB/ELIP/HLIP superfamily	Other categories
ssl2420	1.671	2.33267e-05	9.05774e-05		ssl2420	hypothetical protein	unknown protein	Unknown
slr0446	1.66776	5.38277e-08	3.16767e-07		dnaX,dnaZ	DNA polymerase III subunit delta'	DNA polymerase III delta&#x27; subunit	DNA replication, restriction, modification, recombination, and repair
sll0045	1.66542	8.00968e-16	1.03547e-14		spsA,sps	HAD-IIB family hydrolase	sucrose phosphate synthase	Energy metabolism
ssl3580	1.66528	3.04477e-09	2.06339e-08		hypC	HypC/HybG/HupF family hydrogenase formation chaperone	putative hydrogenase expression/formation protein HypC	Other categories
slr1746	1.65468	2.31402e-13	2.37982e-12	murI	murI,dga,mulI	glutamate racemase	glutamate racemase	Cell envelope
slr1291	1.65166	3.53975e-10	2.61941e-09		ndhD2,ndhD	NAD(P)H-quinone oxidoreductase subunit 4	NADH dehydrogenase subunit 4	Photosynthesis and respiration
slr0041	1.64948	0.00311419	0.00754295	ntrB	cmpB,slr0041	nitrate ABC transporter permease	bicarbonate transport system permease protein	Transport and binding proteins
ssl3692	1.6476	0.00699561	0.0156056		NA	DUF2442 domain-containing protein	hypothetical protein	Hypothetical
sll1102	1.64744	5.68107e-10	4.13741e-09		gtrA,sll1102	TRAP transporter small permease subunit	integral membrane protein (small) of a TRAP-type permease that mediates sodium-dependent glutamate transport GtrA	Transport and binding proteins
slr0585	1.64526	3.27421e-13	3.33534e-12	argG	argG	argininosuccinate synthase	argininosuccinate synthetase	Amino acid biosynthesis
slr0945	1.64347	1.59542e-06	7.48636e-06	arsH	arsH	arsenical resistance protein ArsH	arsenical resistance protein ArsH homolog	Other categories
sll1441	1.63775	6.83643e-12	6.14706e-11		desB,sll1441	fatty acid desaturase	acyl-lipid desaturase (omega-3)	Fatty acid, phospholipid and sterol metabolism
sll0789	1.63601	5.50418e-07	2.79023e-06	rppA	copR,rre34,sll0789,rreC	two-component system response regulator RppA	two-component response regulator OmpR subfamily	Regulatory functions
slr1067	1.61875	1.22933e-06	5.8366e-06	galE	galE,galD	UDP-glucose 4-epimerase GalE	UDP-glucose 4-epimerase	Energy metabolism
slr1612	1.61295	1.11184e-08	7.07318e-08		NA	Uma2 family endonuclease	hypothetical protein	Hypothetical
sll0175	1.60663	1.88381e-12	1.81014e-11		NA	NAD(P)/FAD-dependent oxidoreductase	hypothetical protein	Hypothetical
slr0023	1.60506	5.08759e-11	4.17779e-10		NA	hypothetical protein	unknown protein	Unknown
sll0225	1.5986	5.7572e-11	4.70366e-10		NA	GH3 auxin-responsive promoter family protein	unknown protein	Unknown
slr2031	1.58954	4.14559e-18	6.26509e-17		rsbU,slr2031	PP2C family protein-serine/threonine phosphatase	putative PP2C-type protein phosphatase, gene required to recover from the nitrogen or sulfate starvation induced stationary phase	Hypothetical
slr1613	1.58513	5.70717e-06	2.48935e-05		NA	Uma2 family endonuclease	hypothetical protein	Hypothetical
slr1615	1.57806	1.47586e-07	8.09336e-07		rfbE	DegT/DnrJ/EryC1/StrS family aminotransferase	perosamine synthetase	Cell envelope
slr1454	1.57121	1.45346e-05	5.89257e-05	cysW	cysW	sulfate ABC transporter permease subunit CysW	sulfate transport system permease protein	Transport and binding proteins
slr0541	1.56258	4.88906e-12	4.49654e-11		NA	gamma-glutamyl-gamma-aminobutyrate hydrolase family protein	probable amidotransferase	Other categories
slr1864	1.56184	1.7654e-07	9.58317e-07		NA	AEC family transporter	hypothetical protein	Hypothetical
slr0092	1.56021	1.70263e-05	6.8319e-05		NA	TIGR04283 family arsenosugar biosynthesis glycosyltransferase	hypothetical protein	Hypothetical
slr0741	1.55116	1.12143e-14	1.31747e-13	phoU	phoU,nmpA,sphU,slr0741	phosphate signaling complex protein PhoU	transcriptional regulator	Regulatory functions
slr1614	1.55001	1.92131e-08	1.18481e-07		NA	DUF2442 domain-containing protein	hypothetical protein	Hypothetical
slr0114	1.54904	2.80227e-12	2.66879e-11		NA	PP2C family protein-serine/threonine phosphatase	putative PP2C-type protein phosphatase	Unknown
sll1163	1.54581	0.00706931	0.0157591		NA	cupin domain-containing protein	unknown protein	Unknown
slr1440	1.54526	1.37095e-08	8.61931e-08		NA	VOC family protein	hypothetical protein	Hypothetical
sll1895	1.54364	5.8349e-14	6.30287e-13		NA	EAL domain-containing protein	hypothetical protein	Hypothetical
slr0645	1.54227	6.08559e-13	6.02754e-12		NA	VWA domain-containing protein	hypothetical protein	Hypothetical
slr1069	1.5419	1.34424e-05	5.50522e-05		NA	FkbM family methyltransferase	hypothetical protein	Hypothetical
slr1085	1.54026	4.63679e-15	5.63239e-14		NA	glycosyltransferase family 4 protein	probable glycosyltransferase	Other categories
slr2002	1.52677	1.01041e-15	1.28052e-14	cphA	cphA	cyanophycin synthetase	cyanophycin synthetase	Other categories
sll1716	1.51885	3.87115e-05	0.000143397		ISY523a	IS5 family transposase	putative transposase	Other categories
sll1315	1.51851	1.16861e-09	8.24944e-09		NA	hypothetical protein	unknown protein	Unknown
sll0267	1.51844	1.31039e-19	2.16315e-18		NA	EAL domain-containing protein	unknown protein	Unknown
slr0937	1.5115	2.86556e-12	2.70506e-11		NA	hypothetical protein	unknown protein	Unknown
sll0779	1.51041	4.88631e-11	4.02277e-10		sll0779	PAS domain S-box protein	unknown protein	Unknown
slr1478	1.49682	1.28079e-10	1.0007e-09		NA	stage II sporulation protein M	hypothetical protein	Hypothetical
sll1611	1.49582	1.01506e-08	6.53499e-08		NA	fatty acid desaturase	unknown protein	Unknown
slr1074	1.49341	1.7465e-05	6.99251e-05		NA	hypothetical protein	unknown protein	Unknown
sll1612	1.49181	7.31358e-15	8.85053e-14		folC,dedC	folylpolyglutamate synthase/dihydrofolate synthase family protein	folylpolyglutamate synthase	Biosynthesis of cofactors, prosthetic groups, and carriers
sll0354	1.48709	4.23598e-08	2.52512e-07		NA	ABA4-like family protein	hypothetical protein	Hypothetical
slr1025	1.48299	0.000517791	0.00151897		NA	hypothetical protein	hypothetical protein	Hypothetical
slr1575	1.47945	9.37236e-07	4.56424e-06		kef,kchX	mechanosensitive ion channel	probable potassium efflux system	Transport and binding proteins
slr0337	1.47904	1.25048e-11	1.09981e-10		NA	hypothetical protein	hypothetical protein	Hypothetical
sll1164	1.47797	2.88495e-05	0.000109409		NA	DMT family transporter	hypothetical protein	Hypothetical
sll1293	1.47767	4.79738e-11	3.965e-10		taxW2,taxW,sll1293	chemotaxis protein CheW	unknown protein	Unknown
sll1104	1.4745	3.26567e-09	2.1992e-08		gtrC,glnH,sll1104	transporter substrate-binding domain-containing protein	periplasmic substrate-binding protein of a TRAP-type permease that mediates sodium-dependent glutamate transport GtrC	Transport and binding proteins
slr1866	1.47424	1.18867e-05	4.92451e-05		NA	cache domain-containing protein	unknown protein	Unknown
sll2008	1.4738	2.74239e-07	1.4448e-06		prp1	pitrilysin family protein	processing protease	Translation
slr1065	1.47258	1.06956e-05	4.45395e-05		NA	glycosyltransferase family 2 protein	probable glycosyltransferase	Other categories
sll0788	1.4713	3.10996e-06	1.39428e-05		copM,sll0788	DUF305 domain-containing protein	hypothetical protein	Hypothetical
slr0786	1.4711	1.10906e-07	6.1766e-07	map	pepM,map-2,amp2,map,mapB	type I methionyl aminopeptidase	methionine aminopeptidase	Translation
sll1170	1.46789	3.82334e-07	1.97233e-06		NA	diguanylate cyclase	unknown protein	Unknown
sll0402	1.46602	4.43311e-13	4.45944e-12		aat,aspC	pyridoxal phosphate-dependent aminotransferase	aspartate aminotransferase	Amino acid biosynthesis
sll1273	1.45748	2.23631e-09	1.54147e-08		NA	hypothetical protein	unknown protein	Unknown
slr1747	1.45738	5.68582e-12	5.19962e-11		NA	Rieske 2Fe-2S domain-containing protein	cell death suppressor protein Lls1 homolog	Cellular processes
sll0742	1.4563	7.21848e-07	3.60252e-06		NA	DUF29 domain-containing protein	hypothetical protein	Hypothetical
slr1767	1.45525	0.000658522	0.00187924		slr1767	DUF5615 family PIN-like protein	hypothetical protein	Hypothetical
sll1158	1.4549	0.00323009	0.00776523		NA	hypothetical protein	hypothetical protein	Hypothetical
slr0984	1.45297	7.71372e-11	6.19214e-10	rfbG	rfbG,slr0984	CDP-glucose 4,6-dehydratase	CDP-glucose 4,6-dehydratase	Cell envelope
slr1184	1.45071	0.000152102	0.000504758		NA	rhodanese-like domain-containing protein	hypothetical protein	Hypothetical
sll0781	1.44836	3.48677e-06	1.55241e-05		NA	DUF1348 family protein	hypothetical protein	Hypothetical
slr1022	1.44357	3.82155e-11	3.20353e-10		argD,dtu	aspartate aminotransferase family protein	N-acetylornithine aminotransferase	Amino acid biosynthesis
slr0827	1.44123	3.49154e-10	2.59567e-09	alr	alr,dal	alanine racemase	alanine racemase	Cell envelope
slr0237	1.4385	2.85516e-12	2.70316e-11	glgX	glgX	glycogen debranching protein GlgX	glycogen operon protein GlgX homolog	Central intermediary metabolism
sll1224	1.43526	2.84487e-05	0.000108119		hoxY,sll1224	oxidoreductase	hydrogenase subunit of the bidirectional hydrogenase	Other categories
sll0721	1.43452	2.42042e-06	1.10203e-05		sll0721	hypothetical protein	unknown protein	Unknown
slr0360	1.43346	1.01279e-13	1.07243e-12		NA	NCS2 family permease	hypothetical protein	Hypothetical
sll0848	1.43189	2.36527e-07	1.25848e-06	dnaA	dnaA	chromosomal replication initiator protein DnaA	chromosomal replication initiator protein DnaA	DNA replication, restriction, modification, recombination, and repair
slr1070	1.4247	2.51387e-05	9.65649e-05		NA	glycosyltransferase family 2 protein	unknown protein	Unknown
sll1969	1.4231	5.57383e-07	2.82109e-06		lipA	triacylglycerol lipase	hypothetical protein	Hypothetical
slr0668	1.41269	8.00607e-05	0.000279215		NA	hypothetical protein	unknown protein	Unknown
slr1164	1.41032	7.35966e-06	3.15456e-05		nrdA,dnaF	ribonucleoside-diphosphate reductase subunit alpha	ribonucleotide reductase subunit alpha	Purines, pyrimidines, nucleosides, and nucleotides
sll1314	1.40987	1.37752e-06	6.49231e-06		dctP	TRAP transporter substrate-binding protein	putative C4-dicarboxylase binding protein, periplasmic protein	Hypothetical
sll1601	1.40946	3.02648e-10	2.27623e-09		NA	trans-acting enoyl reductase family protein	hypothetical protein	Hypothetical
sll1489	1.40921	6.82114e-12	6.14706e-11	larB	cpmA	nickel pincer cofactor biosynthesis protein LarB	circadian phase modifier CpmA homolog	Other categories
sll0218	1.40414	0.0010462	0.00286615		sll0218	phosphate-starvation-inducible PsiE family protein	hypothetical protein	Hypothetical
slr1063	1.40363	4.28977e-05	0.000156208		NA	glycosyltransferase	probable glycosyltransferase	Other categories
slr0309	1.4025	2.23793e-08	1.36696e-07		NA	radical SAM protein	probable methyltransferase	Other categories
slr1616	1.38311	2.94224e-07	1.54252e-06		NA	ATP-grasp domain-containing protein	unknown protein	Unknown
slr1538	1.37962	6.84572e-06	2.94998e-05	cbiD	cbiD	cobalt-precorrin-5B (C(1))-methyltransferase CbiD	cobalamin biosynthesis protein D	Biosynthesis of cofactors, prosthetic groups, and carriers
slr0983	1.37469	7.78961e-08	4.4617e-07	rfbF	rfbF,slr0983	glucose-1-phosphate cytidylyltransferase	glucose-1-phosphate cytidylyltransferase	Cell envelope
slr1764	1.37316	1.9634e-05	7.76434e-05		capA	TerD family protein	similar to tellurium resistance protein TerE	Other categories
slr1068	1.37126	0.00107995	0.00294858		NA	FkbM family methyltransferase	hypothetical protein	Hypothetical
sll2009	1.36595	4.32687e-12	4.03716e-11		prp2	pitrilysin family protein	processing protease	Translation
ssr3465	1.36034	9.33382e-05	0.000321687		NA	hypothetical protein	unknown protein	Unknown
slr1771	1.35953	5.58253e-11	4.57256e-10		NA	CocE/NonD family hydrolase	unknown protein	Unknown
slr1544	1.35935	2.20233e-08	1.34777e-07		lilA,slr1544	hypothetical protein	unknown protein	Unknown
slr0751	1.35652	6.04553e-12	5.49733e-11		NA	tetratricopeptide repeat protein	hypothetical protein	Hypothetical
slr0976	1.35443	3.48514e-11	2.95228e-10		NA	Uma2 family endonuclease	hypothetical protein	Hypothetical
sll1226	1.34214	7.92249e-05	0.0002769		hoxH,sll1226	Ni/Fe hydrogenase subunit alpha	hydrogenase subunit of the bidirectional hydrogenase	Other categories
slr1024	1.34185	6.56443e-08	3.80737e-07		pgl2	PAP/fibrillin family protein	fibrillin	Cell envelope
slr1066	1.34098	3.89664e-05	0.000144176		NA	glycosyltransferase family 4 protein	unknown protein	Unknown
slr0311	1.33843	3.39869e-07	1.76473e-06		hik29	PAS domain S-box protein	two-component sensor histidine kinase	Regulatory functions
ssr2009	1.33816	0.00128227	0.00343396		NA	DUF2442 domain-containing protein	hypothetical protein	Hypothetical
slr1266	1.33599	1.26736e-10	9.92609e-10		NA	DUF2808 domain-containing protein	hypothetical protein	Hypothetical
slr0408	1.33465	2.04755e-08	1.25544e-07		NA	SwmB domain-containing protein	unknown protein	Unknown
sll1079	1.3335	1.04582e-07	5.8446e-07	hypB	hypB,hypB2	hydrogenase nickel incorporation protein HypB	putative hydrogenase expression/formation protein HypB	Other categories
slr1087	1.32332	8.04088e-12	7.20991e-11		NA	esterase-like activity of phytase family protein	hypothetical protein	Hypothetical
slr1865	1.32117	9.59874e-07	4.66743e-06		NA	ABC transporter substrate-binding protein	unknown protein	Unknown
sll1488	1.31687	4.80588e-10	3.52394e-09		NA	M23 family metallopeptidase	hypothetical protein	Hypothetical
slr0313	1.31603	0.00647683	0.0145593		NA	DsbA family protein	hypothetical protein	Hypothetical
slr1841	1.3154	1.34314e-07	7.39071e-07		slr1841	iron uptake porin	probable porin; major outer membrane protein	Cell envelope
slr0334	1.30604	1.56683e-08	9.79342e-08		NA	hypothetical protein	unknown protein	Unknown
slr0388	1.30451	8.77883e-06	3.72811e-05		NA	ComF family protein	hypothetical protein	Hypothetical
slr0913	1.30079	4.95531e-05	0.000179226		NA	hypothetical protein	unknown protein	Unknown
sll0420	1.29668	7.59445e-10	5.45682e-09	ureB	ureB	urease subunit beta	urease beta subunit	Central intermediary metabolism
slr0238	1.29614	1.90219e-05	7.55943e-05		NA	hypothetical protein	hypothetical protein	Hypothetical
sll0355	1.29433	2.3775e-09	1.63181e-08		NA	DMT family transporter	hypothetical protein	Hypothetical
sll1832	1.29388	2.90574e-11	2.50766e-10		NA	hypothetical protein	hypothetical protein	Hypothetical
sll0474	1.29285	0.000395494	0.00119162		hik28	ATP-binding protein	two-component hybrid sensor and regulator	Regulatory functions
slr0376	1.29219	0.000139038	0.000464278		slr0376	DUF1257 domain-containing protein	hypothetical protein	Hypothetical
slr0397	1.28929	3.90739e-10	2.87823e-09		NA	DUF3038 domain-containing protein	hypothetical protein	Hypothetical
slr1275	1.28772	7.79989e-09	5.07229e-08		pilN,slr1275	PilN domain-containing protein	hypothetical protein	Hypothetical
slr0439	1.27882	2.74134e-10	2.06659e-09		NA	WD40 repeat domain-containing protein	unknown protein	Unknown
slr1618	1.27689	5.363e-05	0.000192809		NA	class I SAM-dependent methyltransferase	unknown protein	Unknown
slr0510	1.27542	1.45621e-05	5.89628e-05		NA	mechanosensitive ion channel	hypothetical protein	Hypothetical
sll0099	1.27495	7.56128e-05	0.000265428		cobL	bifunctional cobalt-precorrin-7 (C(5))-methyltransferase/cobalt-precorrin-6B (C(15))-methyltransferase	precorrin-6y C5, 15-methyltransferase (decarboxylating)	Biosynthesis of cofactors, prosthetic groups, and carriers
slr1661	1.27274	4.11408e-12	3.84977e-11		NA	ShlB/FhaC/HecB family hemolysin secretion/activation protein	hypothetical protein	Hypothetical
slr1073	1.26716	2.44412e-05	9.42229e-05		NA	glycosyltransferase	unknown protein	Unknown
sll1373	1.26477	0.000380696	0.00115392		NA	hypothetical protein	unknown protein	Unknown
sll0178	1.26425	1.94734e-11	1.69878e-10		NA	NACHT domain-containing NTPase	hypothetical protein	Hypothetical
sll0080	1.26234	2.32832e-07	1.24087e-06	argC	argC	N-acetyl-gamma-glutamyl-phosphate reductase	N-acetyl-gamma-glutamyl-phosphate reductase	Amino acid biosynthesis
sll1340	1.25858	1.05963e-06	5.10621e-06		NA	DUF3146 family protein	hypothetical protein	Hypothetical
slr1183	1.25734	0.00100477	0.00276205		NA	class I SAM-dependent methyltransferase	hypothetical protein	Hypothetical
slr1617	1.25724	2.63727e-05	0.000100824		NA	NAD-dependent epimerase/dehydratase family protein	similar to UDP-glucose 4-epimerase	Energy metabolism
slr0977	1.25719	1.16113e-06	5.55375e-06		rfbA,slr0977	ABC transporter permease	ABC transporter, permease component	Transport and binding proteins
slr1677	1.25609	3.6153e-08	2.16313e-07		NA	hypothetical protein	hypothetical protein	Hypothetical
sll1831	1.24974	1.03346e-08	6.64011e-08		glcF	(Fe-S)-binding protein	glycolate oxidase subunit, (Fe-S)protein	Energy metabolism
sll0664	1.24813	0.000300604	0.000930428		NA	hypothetical protein	unknown protein	Unknown
sll0690	1.24738	0.000882854	0.00244781		vapC	type II toxin-antitoxin system VapC family toxin	probable transcription regulator	Regulatory functions
slr1657	1.24699	2.23575e-12	2.14193e-11		pleD	diguanylate cyclase	hypothetical protein	Hypothetical
slr1368	1.24155	3.12236e-06	1.3979e-05	cbiT	cbiT,cobL	precorrin-6Y C5,15-methyltransferase subunit CbiT	precorrin decarbocylase	Biosynthesis of cofactors, prosthetic groups, and carriers
sll0364	1.24091	0.000112266	0.000380805		NA	DUF2358 domain-containing protein	hypothetical protein	Hypothetical
slr1202	1.23865	4.46672e-09	2.97074e-08		lacF	sugar ABC transporter permease	permease protein of sugar ABC transporter	Transport and binding proteins
slr0619	1.23364	8.41172e-08	4.79245e-07		NA	amidohydrolase family protein	hypothetical protein	Hypothetical
sll1002	1.22788	6.16873e-09	4.06077e-08		ycf22,sltB1	MlaD family protein	hypothetical protein YCF22	Hypothetical
sll1135	1.22722	3.33394e-07	1.73656e-06		ahp	NAD(P)/FAD-dependent oxidoreductase	unknown protein	Unknown
slr0914	1.22541	1.10972e-05	4.60927e-05		slr0914	hypothetical protein	unknown protein	Unknown
slr0378	1.22463	3.6103e-11	3.03435e-10		NA	penicillin acylase family protein	similar to 7-beta-(4-carbaxybutanamido)cephalosporanic acid acylase	Other categories
slr0912	1.22343	0.000205712	0.000657584		NA	class I SAM-dependent methyltransferase	unknown protein	Unknown
sll0800	1.22313	0.000979104	0.00269379
sll0280	1.22284	0.0174357	0.0351883		NA	hypothetical protein	unknown protein	Unknown
slr1219	1.22066	4.04321e-05	0.000148405	ureE	ureE	urease accessory protein UreE	urease accessory protein E	Central intermediary metabolism
sll0266	1.22019	1.7813e-08	1.10397e-07		NA	hypothetical protein	unknown protein	Unknown
sll1671	1.22012	0.000473936	0.0014035		NA	GNAT family N-acetyltransferase	hypothetical protein	Hypothetical
slr1062	1.21974	7.08523e-05	0.00025063		NA	type II toxin-antitoxin system PemK/MazF family toxin	unknown protein	Unknown
sll2012	1.2164	1.39142e-09	9.77945e-09		sigD,rpoD,rre17,sll2012	RNA polymerase sigma factor, RpoD/SigA family	group2 RNA polymerase sigma factor SigD	Transcription
slr2003	1.21436	6.22845e-10	4.49538e-09		NA	DUF4129 domain-containing protein	hypothetical protein	Hypothetical
sll0176	1.21286	6.99001e-07	3.49392e-06
slr1064	1.21066	7.85671e-05	0.000275199		rfbU,mtfA	glycosyltransferase family 1 protein	probable glycosyltransferase	Cell envelope
sll1003	1.21008	0.00021941	0.000695158		hik13	PAS domain S-box protein	two-component sensor histidine kinase	Regulatory functions
ssr3452	1.20914	0.0164577	0.0334243
slr1203	1.20648	1.60307e-08	1.00005e-07		NA	DUF29 domain-containing protein	hypothetical protein	Hypothetical
sll0843	1.20646	2.34074e-06	1.06877e-05		NA	hypothetical protein	unknown protein	Unknown
slr0379	1.20421	4.19142e-06	1.85587e-05	tmk	tmk	dTMP kinase	thymidylate kinase	Other categories
sll1883	1.1985	7.74606e-10	5.55336e-09	argJ	argJ	bifunctional ornithine acetyltransferase/N-acetylglutamate synthase	arginine biosynthesis bifunctional protein ArgJ	Amino acid biosynthesis
slr0797	1.19847	0.000129429	0.00043399		coaT,corT,cadA,slr0797	heavy metal translocating P-type ATPase	cobalt-transporting P-type ATPase (cobalt efflux pump) involved in cobalt tolerance	Transport and binding proteins
slr0492	1.19811	2.15076e-06	9.90138e-06		menE	2-succinylbenzoate--CoA ligase	O-succinylbenzoic acid-CoA ligase	Biosynthesis of cofactors, prosthetic groups, and carriers
sll0797	1.1973	0.00186245	0.00479235	rppA	nrsR,rppA,rre33,sll0797	two-component system response regulator RppA	redox-responsive and/or Ni(II)-responsive regulator, two-component response regulator OmpR subfamily	Regulatory functions
slr1076	1.19659	6.42765e-05	0.000228121		NA	glycosyltransferase	probable glycosyltransferase	Other categories
sll1103	1.1949	2.43273e-07	1.29011e-06		gtrB,sll1103	TRAP transporter large permease subunit	integral membrane protein (large) of a TRAP-type permease that mediates sodium-dependent glutamate transport GtrB	Transport and binding proteins
slr1336	1.19478	4.4582e-09	2.97074e-08	cax	cax,synCAX	calcium/proton exchanger	H+/Ca2+ exchanger	Transport and binding proteins
sll1934	1.19052	1.80968e-06	8.43033e-06		NA	hypothetical protein	hypothetical protein	Hypothetical
sll1265	1.18402	9.01141e-11	7.19795e-10		NA	translocation/assembly module TamB domain-containing protein	unknown protein	Unknown
slr0938	1.1836	1.05622e-08	6.77284e-08		NA	Mur ligase family protein	probable UDP-N-acetylmuramyl tripeptide synthetase	Cell envelope
slr0380	1.18304	8.2939e-07	4.08852e-06		NA	CHAT domain-containing protein	hypothetical protein	Hypothetical
sll1447	1.18244	0.00586129	0.0133528		NA	DUF4359 domain-containing protein	hypothetical protein	Hypothetical
sll1297	1.17469	0.000178669	0.000580702		pobA	aromatic ring-hydroxylating dioxygenase subunit alpha	probable dioxygenase, Rieske iron-sulfur component	Other categories
slr1134	1.1744	3.74113e-05	0.000138741		NA	NUDIX hydrolase	mutator MutT homolog	DNA replication, restriction, modification, recombination, and repair
slr1363	1.17287	1.45901e-10	1.13443e-09	pap	NA	polyphosphate:AMP phosphotransferase	hypothetical protein	Hypothetical
sll0356	1.17148	0.000207814	0.000662331		trpF	phosphoribosylanthranilate isomerase	N-(5&#x27;-phosphoribosyl)anthranilate isomerase	Amino acid biosynthesis
slr0640	1.16967	6.43534e-06	2.78807e-05		manShik27,manS,Hik27	HAMP domain-containing sensor histidine kinase	two-component sensor histidine kinase	Regulatory functions
ssl0312	1.1642	0.000433567	0.00129347
sll1678	1.16362	2.31496e-06	1.0585e-05		NA	spore maturation protein	similar to spore maturation protein A	Other categories
sll1870	1.16343	2.38127e-05	9.21312e-05		NA	methionine ABC transporter ATP-binding protein	ATP-binding protein of ABC transporter	Transport and binding proteins
slr1610	1.1631	3.99253e-05	0.000146712		slr1610	class I SAM-dependent methyltransferase	putative C-3 methyl transferase	Other categories
sll0406	1.16295	1.44895e-05	5.88169e-05		NA	PIN domain-containing protein	unknown protein	Unknown
sll1296	1.1627	3.91334e-06	1.73513e-05		hik39,cheA,taxAY2,taxAY,sll1296	hybrid sensor histidine kinase/response regulator	two-component hybrid sensor and regulator	Regulatory functions
ssl0832	1.16215	0.00109022	0.00296185		NA	hypothetical protein	hypothetical protein	Hypothetical
slr1072	1.15846	3.27524e-05	0.000123166		rfbD,yefA	GDP-mannose 4,6-dehydratase	GDP-D-mannose dehydratase	Cell envelope
slr1498	1.15832	1.91289e-09	1.32422e-08	hypD	hypD	hydrogenase formation protein HypD	putative hydrogenase expression/formation protein HypD	Other categories
slr1245	1.15826	0.0170032	0.0344019		NA	LysR family transcriptional regulator	transcriptional regulator	Regulatory functions
slr0982	1.15258	3.42604e-07	1.77591e-06		rfbB,slr0982	ABC transporter ATP-binding protein	probable polysaccharide ABC transporter ATP binding subunit	Transport and binding proteins
slr2073	1.15007	5.36679e-05	0.000192809		ycf50,cdv2,sepF	cell division protein SepF	hypothetical protein YCF50	Hypothetical
sll0312	1.14941	4.35985e-05	0.00015858		appB	ABC transporter permease	probable oligopeptides ABC transporter permease protein	Transport and binding proteins
sll0449	1.14853	8.3933e-06	3.57381e-05		NA	hypothetical protein	unknown protein	Unknown
sll0739	1.14664	0.0010643	0.00291077	modB	modBC	molybdate ABC transporter permease subunit	ATP-binding protein of molybdate ABC transporter	Transport and binding proteins
slr0701	1.14614	0.0249297	0.047824		merR	heavy metal-responsive transcriptional regulator	transcriptional regulator	Regulatory functions
slr1861	1.14032	0.000383394	0.00115991		NA	anti-sigma regulatory factor	probable sigma regulatory factor	Transcription
slr0981	1.1395	1.08695e-06	5.23004e-06		slr0981	Uma2 family endonuclease	hypothetical protein	Hypothetical
sll0224	1.13949	4.86563e-07	2.47824e-06		NA	amino acid ABC transporter substrate-binding protein	amino-acid ABC transporter binding protein	Transport and binding proteins
sll1294	1.13628	6.5427e-05	0.000231949		taxD2,sll1294	HAMP domain-containing methyl-accepting chemotaxis protein	methyl-accepting chemotaxis protein	Cellular processes
sll1236	1.1353	0.000188796	0.000608343	patD	sll1236	heterocyst frequency control protein PatD	unknown protein	Unknown
sll1333	1.13428	8.23384e-06	3.51114e-05		NA	hypothetical protein	unknown protein	Unknown
sll1677	1.13184	3.55465e-07	1.83962e-06		NA	nucleoside recognition domain-containing protein	similar to spore maturation protein B	Other categories
slr0994	1.13173	0.000194225	0.00062334	lipB	lipB	lipoyl(octanoyl) transferase LipB	lipoate-protein ligase B	Biosynthesis of cofactors, prosthetic groups, and carriers
slr0978	1.13164	1.44612e-06	6.80564e-06		slr0978	hypothetical protein	hypothetical protein	Hypothetical
slr1084	1.13145	7.95223e-07	3.93819e-06		NA	hypothetical protein	unknown protein	Unknown
sll1968	1.12638	1.82273e-07	9.86111e-07		pmgA	anti-sigma regulatory factor	photomixotrophic growth related protein, PmgA	Other categories
ssl0769	1.12627	0.000504233	0.00148366
sll1885	1.12489	6.0607e-06	2.63997e-05		NA	hypothetical protein	unknown protein	Unknown
slr2120	1.12449	1.20595e-06	5.74254e-06		slr2120	glycosyltransferase	hypothetical protein	Hypothetical
slr0201	1.12362	1.11973e-06	5.37171e-06		hdrB	CoB--CoM heterodisulfide reductase iron-sulfur subunit B family protein	heterodisulfide reductase subunit B	Other categories
slr1860	1.12266	9.97251e-05	0.000342599		icfG	SpoIIE family protein phosphatase	carbon metabolisms regulatory protein IcfG	Regulatory functions
slr0222	1.12169	5.43858e-09	3.60222e-08		gidA,hik25	PAS domain S-box protein	two-component hybrid sensor and regulator	Regulatory functions
slr0061	1.11539	8.77317e-05	0.000303992		NA	hypothetical protein	unknown protein	Unknown
ssl2922	1.11293	0.00318202	0.00766775		vapB,ssl2922	virulence factor	similar to virulence-associated protein VapB	Cellular processes
ssr0761	1.10689	7.52831e-05	0.000264559		NA	type II toxin-antitoxin system prevent-host-death family antitoxin	hypothetical protein	Hypothetical
sll1051	1.10597	0.000172081	0.000561795		cpcF	HEAT repeat domain-containing protein	phycocyanin alpha-subunit phycocyanobilin lyase	Photosynthesis and respiration
sll1675	1.10501	0.00024682	0.000772872		NA	VOC family protein	hypothetical protein	Hypothetical
sll0084	1.10397	2.3596e-08	1.43042e-07		hisB	HAD family hydrolase	putative phosphatase	Amino acid biosynthesis
ssr1768	1.10159	4.67176e-06	2.06288e-05		NA	DUF2283 domain-containing protein	unknown protein	Unknown
slr1276	1.09939	7.30831e-06	3.13673e-05		pilO,slr1276	pilus assembly protein	hypothetical protein	Hypothetical
slr1759	1.09756	1.3849e-05	5.66456e-05		hik14,slr1759	response regulator	two-component hybrid sensor and regulator	Regulatory functions
sll1355	1.09409	3.87454e-06	1.72029e-05		NA	Uma2 family endonuclease	hypothetical protein	Hypothetical
sll1581	1.08897	1.5726e-07	8.59457e-07		gumB	SLBB domain-containing protein	hypothetical protein	Hypothetical
sll0914	1.08818	0.000157285	0.000519283		NA	SGNH/GDSL hydrolase family protein	unknown protein	Unknown
sll1505	1.0874	0.0138306	0.028539		NA	DUF86 domain-containing protein	hypothetical protein	Hypothetical
slr1843	1.08657	9.92383e-06	4.14868e-05	zwf	zwf,slr1843	glucose-6-phosphate dehydrogenase	glucose 6-phosphate dehydrogenase	Energy metabolism
slr0306	1.08615	1.97482e-08	1.21316e-07		NA	bifunctional metallophosphatase/5'-nucleotidase	unknown protein	Unknown
sll0778	1.08528	0.000230491	0.000725269		NA	ATP-binding cassette domain-containing protein	ABC transporter, ATP-binding protein	Transport and binding proteins
slr0293	1.0842	6.06159e-11	4.93981e-10	gcvP	gcvP	aminomethyl-transferring glycine dehydrogenase	glycine dehydrogenase	Energy metabolism
sll0744	1.08349	3.29521e-05	0.000123772		NA	dihydroorotate dehydrogenase-like protein	hypothetical protein	Hypothetical
slr0890	1.07927	0.000655244	0.00187154		NA	clan AA aspartic protease	unknown protein	Unknown
slr0885	1.0739	2.76356e-05	0.000105152		NA	Uma2 family endonuclease	hypothetical protein	Hypothetical
sll1483	1.07283	0.000210553	0.000669733		NA	fasciclin domain-containing protein	periplasmic protein, similar to transforming growth factor induced protein	Hypothetical
slr2046	1.07151	1.98042e-06	9.17262e-06		NA	cadherin domain-containing protein	unknown protein	Unknown
slr0662	1.07107	1.94577e-05	7.7041e-05	speA	speA,adc2,adc	biosynthetic arginine decarboxylase	arginine decarboxylase	Energy metabolism
slr1619	1.06798	0.000429035	0.00128114		NA	cephalosporin hydroxylase family protein	hypothetical protein	Hypothetical
sll0676	1.06733	0.00544263	0.0124785		NA	DUF4334 domain-containing protein	hypothetical protein	Hypothetical
sll1484	1.06682	3.83845e-07	1.97695e-06		ndh,ndbC,ndhC	NAD(P)/FAD-dependent oxidoreductase	type 2 NADH dehydrogenase	Photosynthesis and respiration
slr1844	1.0642	3.4003e-10	2.53957e-09	uvrA	uvrA	excinuclease ABC subunit UvrA	excinuclease ABC subunit A	DNA replication, restriction, modification, recombination, and repair
slr1453	1.06396	0.00366142	0.00873045	cysT	cysT	sulfate ABC transporter permease subunit CysT	sulfate transport system permease protein	Transport and binding proteins
sll1486	1.05875	8.52018e-07	4.18725e-06		NA	DUF2231 domain-containing protein	hypothetical protein	Hypothetical
slr1186	1.05864	6.91553e-06	2.97608e-05		NA	DUF2214 family protein	hypothetical protein	Hypothetical
slr1827	1.05826	0.000825001	0.00229929		NA	alpha/beta fold hydrolase	hypothetical protein	Hypothetical
sll0740	1.05797	0.000178775	0.000580702		NA	Uma2 family endonuclease	hypothetical protein	Hypothetical
sll0177	1.05707	0.000181988	0.000589949		NA	recombinase family protein	hypothetical protein	Hypothetical
slr1269	1.05641	3.16428e-08	1.90034e-07	ggt	ggt	gamma-glutamyltransferase	gamma-glutamyltranspeptidase	Biosynthesis of cofactors, prosthetic groups, and carriers
slr0907	1.05556	4.13906e-05	0.000151577		NA	FkbM family methyltransferase	unknown protein	Unknown
slr0528	1.05526	2.91996e-08	1.76018e-07		murE	UDP-N-acetylmuramoyl-L-alanyl-D-glutamate--2, 6-diaminopimelate ligase	UDP-N-acetylmuramoylalanyl-D-glutamate--2, 6-diaminopimelate ligase	Cell envelope
slr1218	1.05431	2.7043e-06	1.22435e-05		ycf39	DUF4168 domain-containing protein	hypothetical protein YCF39	Hypothetical
slr2118	1.05272	0.0231281	0.044931		NA	glycosyltransferase	unknown protein	Unknown
sll1374	1.0522	3.40843e-11	2.89492e-10		melB	MFS transporter	probable sugar transporter	Transport and binding proteins
slr0969	1.05036	5.6546e-08	3.30948e-07	cobJ	cbiG/cbiH,cbiG/cobJ,cbiH	precorrin-3B C(17)-methyltransferase	precorrin methylase	Biosynthesis of cofactors, prosthetic groups, and carriers
slr1768	1.04966	2.15314e-06	9.90138e-06		NA	prohibitin family protein	unknown protein	Unknown
slr1407	1.04858	5.06795e-05	0.000182889		NA	hypothetical protein	unknown protein	Unknown
slr1071	1.04844	0.0013242	0.00353448		NA	bifunctional 2-polyprenyl-6-hydroxyphenol methylase/3-demethylubiquinol 3-O-methyltransferase UbiG	unknown protein	Unknown
slr1931	1.04461	2.29293e-07	1.22404e-06
ssr2711	1.04279	0.0230309	0.0448225
ssr1041	1.04255	0.0120956	0.0253654		NA	2Fe-2S iron-sulfur cluster-binding protein	hypothetical protein	Hypothetical
slr1181	1.04054	2.03065e-06	9.36487e-06	psbA	psbA1,psba-1,psbA,psbAI	photosystem II q(b) protein	photosystem II D1 protein	Photosynthesis and respiration
slr0459	1.03996	2.28424e-07	1.22142e-06		NA	S8 family serine peptidase	hypothetical protein	Hypothetical
slr0498	1.03968	0.000719617	0.00203376		synK,slr0498	potassium channel family protein	unknown protein	Unknown
slr0331	1.03633	7.94964e-05	0.000277547		ndhD1,ndhD	NAD(P)H-quinone oxidoreductase subunit 4	NADH dehydrogenase subunit 4 (involved in photosystem-1 cyclic electron flow)	Photosynthesis and respiration
slr1870	1.03243	1.98999e-05	7.84062e-05		NA	NYN domain-containing protein	hypothetical protein	Hypothetical
sll0282	1.03069	0.0204096	0.0403554		NA	hypothetical protein	unknown protein	Unknown
sll0401	1.03002	4.2749e-05	0.000156019		gltA,gluT	citrate synthase	citrate synthase	Energy metabolism
slr1277	1.02965	7.29478e-05	0.000257759		pilQ,gspD	type IV pilus secretin PilQ	pilus assembly protein homologous to general secretion pathway protein D	Cellular processes
slr1048	1.02912	6.36523e-07	3.19652e-06	sbcC	NA	exonuclease subunit SbcC	hypothetical protein	Hypothetical
sll0219	1.02606	1.16974e-05	4.85231e-05		flv2,sll0218,flv,sll0219,dfa4	diflavin flavoprotein	flavoprotein	Other categories
sll0745	1.02461	1.46799e-06	6.89848e-06		pfkA,pfkB2,sll0745	ATP-dependent 6-phosphofructokinase	phosphofructokinase	Energy metabolism
slr0196	1.0216	0.00609889	0.0138158		NA	hypothetical protein	unknown protein	Unknown
sll0921	1.01674	4.39234e-08	2.60866e-07		rre25,ssp1,sll0921	response regulator transcription factor	two-component response regulator NarL subfamily	Regulatory functions
slr2100	1.01511	7.36775e-07	3.67133e-06		rre20,slr2100,crr20	two-component system response regulator	two-component response regulator	Regulatory functions
sll1956	1.01477	3.4415e-05	0.000128966		NA	Uma2 family endonuclease	hypothetical protein	Hypothetical
slr1214	1.01424	0.0001853	0.000598275		rre15,lsiR,nixC,slr1212,slr1214,patA	response regulator	two-component response regulator PatA subfamily	Regulatory functions
slr1728	1.01354	2.18866e-07	1.17617e-06	kdpA	kdpA	potassium-transporting ATPase subunit KdpA	potassium-transporting P-type ATPase A chain	Transport and binding proteins
slr1753	1.01226	2.36371e-06	1.07773e-05		NA	CHAT domain-containing protein	hypothetical protein	Hypothetical
sll1698	1.01161	0.000579473	0.00167444		NA	hypothetical protein	hypothetical protein	Hypothetical
slr0314	1.00946	0.00448051	0.0104532		NA	alpha/beta hydrolase	non-heme chloroperoxidase	Other categories
slr1959	1.00873	7.04483e-05	0.000249475		NA	hypothetical protein	unknown protein	Unknown
sll1833	1.00808	3.95807e-07	2.02721e-06		ftsI,pbpB,pbp4,sll1833	penicillin-binding protein 2	penicillin-binding protein	Other categories
slr1406	1.00767	2.72121e-05	0.00010391		NA	heme-binding protein	periplasmic protein, function unknown	Hypothetical
slr1213	1.00691	0.00133619	0.00356354		rre14,lumQ,uirR,nixB,slr1213	response regulator transcription factor	two-component response regulator AraC subfamily	Regulatory functions
slr1421	1.00556	4.5245e-05	0.000164383		NA	DUF4258 domain-containing protein	unknown protein	Unknown
sll1292	1.00463	0.000285599	0.000888254		rre11,taxY2,taxY,sll1292	response regulator	two-component response regulator CheY subfamily	Regulatory functions
slr1212	1.00125	0.00195151	0.00499755		ETR1,uirS,slr1212,pixA	PAS domain S-box protein	similar to two-component sensor histidine kinase	Regulatory functions
sll0565	0.999053	4.91314e-05	0.000177901		NA	hypothetical protein	hypothetical protein	Hypothetical
sll0743	0.997923	0.00320151	0.00770806		NA	DUF29 domain-containing protein	hypothetical protein	Hypothetical
slr1592	0.996597	0.00894421	0.0194405		NA	RluA family pseudouridine synthase	probable pseudouridine synthase	Translation
sll1162	0.996554	0.00341931	0.00818954		NA	DUF4079 domain-containing protein	hypothetical protein	Hypothetical
slr2001	0.995233	1.04506e-06	5.04354e-06		cphB,pepE	cyanophycinase	cyanophycinase	Other categories
slr1152	0.995199	0.00161523	0.00421688		rfrK	pentapeptide repeat-containing protein	hypothetical protein	Hypothetical
ssr3467	0.9951	0.000111756	0.000379475		NA	hypothetical protein	unknown protein	Unknown
slr1535	0.992543	1.72427e-06	8.05576e-06		NA	hypothetical protein	hypothetical protein	Hypothetical
sll1485	0.990935	7.24182e-06	3.11234e-05		NA	DUF2231 domain-containing protein	hypothetical protein	Hypothetical
sll1508	0.986846	2.26989e-05	8.83529e-05	lpxC	lpxC,envA	UDP-3-O-acyl-N-acetylglucosamine deacetylase	UDP-3-0-acyl N-acetylglcosamine deacetylase	Cell envelope
slr2101	0.986312	8.14022e-06	3.47986e-05		NA	cupin domain-containing protein	hypothetical protein	Hypothetical
sll1586	0.985225	1.49615e-08	9.36987e-08		NA	translocation/assembly module TamB domain-containing protein	unknown protein	Unknown
slr0980	0.984267	0.000111418	0.000378728		slr0980	DUF29 domain-containing protein	hypothetical protein	Hypothetical
ssl2559	0.982422	0.00437991	0.0102463		NA	2Fe-2S iron-sulfur cluster-binding protein	ferredoxin	Photosynthesis and respiration
slr0468	0.980382	0.000167976	0.000551189		slr0468	abortive infection system antitoxin AbiGi family protein	unknown protein	Unknown
slr0305	0.980211	0.00209796	0.00533437		NA	TVP38/TMEM64 family protein	hypothetical protein	Hypothetical
slr1324	0.978783	1.08614e-05	4.51714e-05		hik23	ATP-binding protein	two-component hybrid sensor and regulator	Regulatory functions
sll1696	0.978742	4.80204e-05	0.000174074		NA	hypothetical protein	hypothetical protein	Hypothetical
slr2089	0.978033	4.88947e-08	2.89324e-07	shc	shc	squalene--hopene cyclase	squalene-hopene-cyclase	Fatty acid, phospholipid and sterol metabolism
ssl2920	0.975369	0.00414645	0.00976071		NA	hypothetical protein	hypothetical protein	Hypothetical
slr1133	0.97239	1.47337e-05	5.9508e-05	argH	argH	argininosuccinate lyase	L-argininosuccinate lyase	Amino acid biosynthesis
slr1852	0.970833	0.00125215	0.0033617		NA	hypothetical protein	unknown protein	Unknown
slr1216	0.968757	0.000175062	0.000569793	mgtE	mgtE	magnesium transporter	Mg2+ transport protein	Transport and binding proteins
sll1196	0.967675	1.41584e-05	5.77643e-05		pfkA,pfkB1,sll1196	ATP-dependent 6-phosphofructokinase	phosphofructokinase	Energy metabolism
sll1318	0.967505	0.000780999	0.00218993		NA	HAS-barrel domain-containing protein	hypothetical protein	Hypothetical
sll1797	0.967268	0.000948136	0.00261306		ycf21	chorismate lyase	hypothetical protein YCF21	Hypothetical
slr0369	0.966907	2.18787e-07	1.17617e-06		envD	efflux RND transporter permease subunit	RND multidrug efflux transporter	Transport and binding proteins
slr1078	0.96608	0.00115113	0.00310604		galE	UDP-glucose 4-epimerase	similar to UDP-glucose 4-epimerase	Energy metabolism
sll0722	0.963668	0.000541503	0.00157604		NA	hypothetical protein	unknown protein	Unknown
slr0361	0.962992	9.08971e-06	3.84997e-05		NA	pseudouridine synthase	probable ribosomal large subunit pseudouridine synthase B	Translation
slr0091	0.961291	0.000409602	0.00123225		NA	aldehyde dehydrogenase family protein	aldehyde dehydrogenase	Energy metabolism
slr0867	0.95713	0.0077791	0.0171748
slr1543	0.951796	4.98645e-06	2.18982e-05	gntT	NA	guanitoxin biosynthesis MATE family efflux transporter GntT	DNA-damage-inducible protein F	DNA replication, restriction, modification, recombination, and repair
sll1274	0.949382	3.34202e-06	1.49209e-05		NA	TIGR02652 family protein	hypothetical protein	Hypothetical
sll0924	0.947866	0.00015931	0.000524275		NA	metal-binding protein	hypothetical protein	Hypothetical
slr1693	0.946659	0.000153251	0.000507524		rre24,pixE	response regulator	two-component response regulator PatA subfamily	Regulatory functions
slr1083	0.945361	9.86461e-06	4.12928e-05		NA	Uma2 family endonuclease	hypothetical protein	Hypothetical
sll1166	0.94489	0.000835505	0.00232454		NA	AI-2E family transporter	hypothetical protein	Hypothetical
slr1403	0.942734	0.000536543	0.00156585
slr1856	0.938113	0.00317945	0.00766775		icfG	anti-sigma factor antagonist	phosphoprotein substrate of icfG gene cluster	Transcription
slr0985	0.936171	0.000427564	0.00127911	rfbC	rfbC,slr0985	dTDP-4-dehydrorhamnose 3,5-epimerase	dTDP-4-dehydrorhamnose 3,5-epimerase	Cell envelope
slr1187	0.932019	2.65017e-09	1.81123e-08		NA	hypothetical protein	unknown protein	Unknown
ssl0350	0.931177	0.00106073	0.00290347		NA	type II toxin-antitoxin system HicB family antitoxin	unknown protein	Unknown
slr1410	0.930806	0.000200351	0.00064172		NA	hypothetical protein	periplasmic WD-repeat protein	Other categories
slr1920	0.928753	0.000162082	0.000532389		NA	hypothetical protein	unknown protein	Unknown
sll0281	0.928232	0.0115642	0.024426		NA	DUF1822 family protein	unknown protein	Unknown
slr0618	0.926319	0.00014763	0.000490423	cobQ	cbiP,cobQ	cobyric acid synthase CobQ	cobyric acid synthase	Biosynthesis of cofactors, prosthetic groups, and carriers
slr1734	0.925865	0.000211404	0.000671777	opcA	opcA	glucose-6-phosphate dehydrogenase assembly protein OpcA	glucose 6-phosphate dehydrogenase assembly protein	Energy metabolism
sll0036	0.92537	9.91478e-07	4.81383e-06	mgsA	NA	methylglyoxal synthase	hypothetical protein	Hypothetical
slr0090	0.924572	0.000313689	0.000966283	hppD	ppd,hpd,hppd,slr0900	4-hydroxyphenylpyruvate dioxygenase	probable 4-hydroxyphenylpyruvate dioxygenase	Energy metabolism
slr2092	0.922565	0.00301855	0.00735613		NA	Uma2 family endonuclease	hypothetical protein	Hypothetical
sll0377	0.921173	2.01554e-06	9.32186e-06	mfd	mfd	transcription-repair coupling factor	transcription-repair coupling factor	DNA replication, restriction, modification, recombination, and repair
ssl3712	0.920047	0.00529337	0.0121623
slr1274	0.919974	1.16751e-06	5.57599e-06	pilM	pilM	type IV pilus biogenesis protein PilM	probable fimbrial assembly protein PilM, required for motility	Cellular processes
slr1636	0.919073	7.32791e-05	0.000258363
sll1077	0.915449	0.000257714	0.00080542	speB	speB2,speB,sll1077	agmatinase	agmatinase	Energy metabolism
sll1547	0.914627	0.00768955	0.0169888	ruvX	NA	Holliday junction resolvase RuvX	hypothetical protein	Hypothetical
sll0329	0.912263	0.000612565	0.00175744	gnd	gnd	decarboxylating NADP(+)-dependent phosphogluconate dehydrogenase	6-phosphogluconate dehydrogenase	Energy metabolism
slr1188	0.911458	8.83701e-05	0.000305875		im30,pspA	PspA/IM30 family protein	hypothetical protein	Hypothetical
slr1573	0.91057	1.42373e-05	5.80125e-05	pgeF	NA	peptidoglycan editing factor PgeF	hypothetical protein	Hypothetical
sll1672	0.910249	3.69594e-05	0.000137223		hik12	MASE1 domain-containing protein	two-component hybrid sensor and regulator	Regulatory functions
sll0549	0.907952	0.00021585	0.000684552		NA	PHP domain-containing protein	hypothetical protein	Hypothetical
slr2121	0.907833	0.0025839	0.0064278		NA	cyclase family protein	hypothetical protein	Hypothetical
sll0812	0.90569	0.00010953	0.000372702		NA	hypothetical protein	hypothetical protein	Hypothetical
sll1078	0.904961	0.00147116	0.00387216	hypA	hypA2,hypA	hydrogenase maturation nickel metallochaperone HypA	putative hydrogenase expression/formation protein HypA	Other categories
slr1572	0.901981	4.81281e-06	2.11645e-05		NA	TIGR00266 family protein	hypothetical protein	Hypothetical
slr2126	0.900804	0.000421149	0.00126325		NA	glycosyltransferase family 2 protein	probable glycosyltransferase	Other categories
sll0888	0.898741	9.51869e-05	0.000327708		NA	Uma2 family endonuclease	hypothetical protein	Hypothetical
ssl0020	0.896382	0.01544	0.0314765	petF1	petF,fed1,fedI,fed,ssl0020,fdxI	ferredoxin PetF1	ferredoxin I, essential for growth	Photosynthesis and respiration
ssl1520	0.896202	0.0117712	0.0248306		NA	hypothetical protein	unknown protein	Unknown
slr0667	0.895694	0.000677603	0.00192844		NA	hypothetical protein	unknown protein	Unknown
slr1571	0.893953	3.55918e-05	0.000132604		NA	TIGR00266 family protein	unknown protein	Unknown
slr1855	0.892584	0.00814599	0.0179234		NA	AGE family epimerase/isomerase	unknown protein	Unknown
sll0264	0.892542	0.000209001	0.000665454		NA	aromatic ring-hydroxylating dioxygenase subunit alpha	probable dioxygenase Rieske iron-sulfur component	Other categories
slr0060	0.892367	0.000738558	0.00207913		NA	patatin-like phospholipase family protein	unknown protein	Unknown
slr1773	0.889989	0.000785652	0.00219914		NA	DUF2092 domain-containing protein	unknown protein	Unknown
sll1772	0.889866	0.00244769	0.00613639		mutS	endonuclease MutS2	DNA mismatch repair protein MutS	DNA replication, restriction, modification, recombination, and repair
slr0846	0.889237	0.00933391	0.020111		slr0846	RrF2 family transcriptional regulator	hypothetical protein	Hypothetical
sll1305	0.888448	0.00200357	0.00510648		sll1305	alpha/beta hydrolase	probable hydrolase	Other categories
sll0752	0.887252	1.28853e-05	5.31743e-05
sll1306	0.886694	0.00595943	0.0135381		sll1306	polysaccharide deacetylase family protein	periplasmic protein, function unknown	Unknown
slr1880	0.886675	0.000914141	0.00252585		NA	aminoglycoside phosphotransferase family protein	hypothetical protein	Hypothetical
slr0467	0.885591	0.000298977	0.000926283		natA	ABC transporter ATP-binding protein	conserved component of ABC transporter for natural amino acids	Transport and binding proteins
sll1609	0.883896	9.02686e-05	0.000311775		NA	Uma2 family endonuclease	hypothetical protein	Hypothetical
sll1396	0.883682	0.000445631	0.00132577		NA	hypothetical protein	unknown protein	Unknown
sll0008	0.882264	0.00118765	0.00319653		NA	hypothetical protein	unknown protein	Unknown
slr1857	0.882104	0.000802418	0.00224252	glgX	glgX,slr1857,slr1875	glycogen debranching protein GlgX	isoamylase	Central intermediary metabolism
sll0877	0.880223	9.57619e-06	4.02425e-05		NA	AAA-like domain-containing protein	hypothetical protein	Hypothetical
sll1086	0.880073	0.00017012	0.000556573		sll1086	hypothetical protein	unknown protein	Unknown
slr1143	0.879618	4.24198e-05	0.00015517		NA	diguanylate cyclase	hypothetical protein	Hypothetical
slr1523	0.878783	0.0215182	0.0422876		NA	IS3 family transposase	putative transposase	Other categories
sll0644	0.877904	0.00255163	0.00635735		NA	alpha/beta hydrolase	probable esterase	Other categories
sll0517	0.876156	0.0107773	0.0229294		rbp1,rbpA,rbpA1,sll0517	RNA-binding protein	putative RNA binding protein	Translation
slr1182	0.875183	0.00718442	0.0159831		NA	isoprenylcysteine carboxylmethyltransferase family protein	hypothetical protein	Hypothetical
slr1518	0.874639	7.49677e-06	3.20906e-05	menA	menA	2-carboxy-1,4-naphthoquinone phytyltransferase	phylloquinone biosynthesis protein, probable 1,4-dihydroxy-2-naphthoic acid phytyltransferase	Biosynthesis of cofactors, prosthetic groups, and carriers
slr0554	0.874275	0.000100417	0.000344608		NA	plasmid replication protein, CyRepA1 family	hypothetical protein	Hypothetical
sll1432	0.873537	0.000169309	0.000554995	hypB	hypB,hypB1	hydrogenase nickel incorporation protein HypB	putative hydrogenase expression/formation protein HypB	Other categories
slr1940	0.872856	3.02743e-06	1.35917e-05		NA	collagen-like protein	periplasmic protein, function unknown	Hypothetical
slr1776	0.870516	0.000154155	0.000509472		NA	SulP family inorganic anion transporter	high affinity sulfate transporter	Transport and binding proteins
slr1547	0.870152	0.00220907	0.00559041		NA	permease	hypothetical protein	Hypothetical
slr0482	0.866573	0.000221206	0.000700159		NA	class I SAM-dependent methyltransferase	unknown protein	Unknown
sll1040	0.863844	4.08897e-05	0.000149913		NA	mechanosensitive ion channel family protein	unknown protein	Unknown
slr1455	0.862113	0.000942019	0.00259842		cysA	sulfate/molybdate ABC transporter ATP-binding protein	sulfate transport system ATP-binding protein	Transport and binding proteins
sll0260	0.860434	4.28739e-05	0.000156208		NA	hemolysin family protein	hypothetical protein	Hypothetical
sll0513	0.858951	4.48282e-06	1.98217e-05		NA	phytoene/squalene synthase family protein	hypothetical protein	Hypothetical
sll0814	0.855494	0.000245593	0.00076978		cruF	carotenoid biosynthesis protein	hypothetical protein	Hypothetical
slr1450	0.854432	0.00624758	0.0141031		NA	hypothetical protein	unknown protein	Unknown
sll1849	0.852514	0.00809923	0.0178327		NA	aromatic ring-hydroxylating dioxygenase subunit alpha	probable dioxygenase Rieske iron-sulfur component	Other categories
sll1430	0.851624	0.000535542	0.00156577	apt	apt	adenine phosphoribosyltransferase	adenine phosphoribosyltransferase	Purines, pyrimidines, nucleosides, and nucleotides
slr1930	0.848688	0.000240893	0.000756523		pilA7	type II secretion system protein	type 4 pilin-like protein	Unknown
sll1665	0.848267	1.99936e-05	7.8679e-05		NA	hypothetical protein	unknown protein	Unknown
slr2128	0.846298	0.00198785	0.00507044		NA	DUF29 domain-containing protein	hypothetical protein	Hypothetical
slr1854	0.845331	0.0196603	0.0390175		NA	DJ-1/PfpI family protein	unknown protein	Unknown
slr1567	0.842311	0.00251117	0.00626625		NA	hypothetical protein	unknown protein	Unknown
slr1056	0.840231	0.00178454	0.00459923		NA	ATP-dependent endonuclease	unknown protein	Unknown
sll0817	0.839196	0.00538577	0.0123658	miaA	miaA,trpX	tRNA (adenosine(37)-N6)-dimethylallyltransferase MiaA	tRNA delta-2-isopentenylpyrophosphate (IPP) transferase	Translation
slr0853	0.838826	0.00431441	0.0101373	rimI	rimI	ribosomal protein S18-alanine N-acetyltransferase	ribosomal-protein-alanine acetyltransferase	Translation
sll1502	0.838731	0.000543907	0.00158104	gltB	gltB	glutamate synthase large subunit	NADH-dependent glutamate synthase large subunit	Amino acid biosynthesis
slr1298	0.835244	5.42961e-05	0.000194632		NA	FUSC family protein	unknown protein	Unknown
slr1737	0.833674	0.000457093	0.00135736		NA	tocopherol cyclase family protein	hypothetical protein	Hypothetical
sll0776	0.833549	0.00521733	0.0120305		spkD,pknA,spdK,sll0776	protein kinase	serine/threonine kinase	Regulatory functions
slr2017	0.83232	0.00728299	0.0161682		pilA11	prepilin-type N-terminal cleavage/methylation domain-containing protein	type 4 pilin-like protein, essential for motility	Unknown
sll0822	0.830798	0.000437638	0.0013044		sll0822,cyAbrB2,abrB,abrB2	AbrB family transcriptional regulator	hypothetical protein	Hypothetical
slr0315	0.83065	0.00931792	0.02009		NA	SDR family oxidoreductase	probable oxidoreductase	Other categories
sll0272	0.829215	0.000481088	0.00142337		NA	DUF2996 domain-containing protein	hypothetical protein	Hypothetical
sll1510	0.828753	0.0137022	0.0283284		NA	sterol desaturase family protein	unknown protein	Unknown
sll0448	0.827978	0.0118283	0.0249185		NA	hypothetical protein	unknown protein	Unknown
slr1676	0.826974	1.70426e-05	6.8319e-05		NA	DUF4079 domain-containing protein	hypothetical protein	Hypothetical
ssr2554	0.826355	0.00156008	0.00408284		NA	hypothetical protein	hypothetical protein	Hypothetical
sll0732	0.826112	0.0254734	0.0486929		NA	carbonic anhydrase	hypothetical protein	Hypothetical
slr0658	0.824385	6.14192e-06	2.66813e-05		NA	toll/interleukin-1 receptor domain-containing protein	unknown protein	Unknown
slr0018	0.82358	0.000301096	0.000931053	fumC	fumC	class II fumarate hydratase	fumarase	Energy metabolism
slr1859	0.823332	0.00914723	0.019775		slr1859	anti-sigma factor antagonist	anti-sigma f factor antagonist	Transcription
slr0721	0.8212	3.97238e-05	0.000146305		me	NAD-dependent malic enzyme	malic enzyme	Energy metabolism
slr0042	0.820967	0.0133953	0.0277654		porB,slr0042	iron uptake porin	probable porin; major outer membrane protein	Cell envelope
sll0328	0.820817	0.00739902	0.0163919		NA	hypothetical protein	unknown protein	Unknown
ssr0536	0.816438	0.00197195	0.00503386		NA	hypothetical protein	unknown protein	Unknown
sll0191	0.816247	0.00108893	0.00296185		NA	2OG-Fe(II) oxygenase	unknown protein	Unknown
slr1272	0.808757	0.00153477	0.00401987
sll0296	0.808751	9.91224e-05	0.000340892		NA	Uma2 family endonuclease	hypothetical protein	Hypothetical
slr1729	0.807021	1.68501e-05	6.78007e-05	kdpB	kdpB	potassium-transporting ATPase subunit KdpB	potassium-transporting P-type ATPase B chain	Transport and binding proteins
ssr2318	0.806189	0.0141649	0.0291326		NA	hypothetical protein	unknown protein	Unknown
sll0060	0.805669	0.00144139	0.0038038		NA	AI-2E family transporter	hypothetical protein	Hypothetical
sll0322	0.802168	0.00731136	0.01622	hypF	hypF	carbamoyltransferase HypF	putative hydrogenase expression/formation protein HypF	Other categories
slr2077	0.801359	0.00934808	0.0201146		NA	EAL domain-containing protein	probable ABC transporter, periplasmic binding protein	Transport and binding proteins
sll0777	0.800515	0.00445758	0.0104129		NA	D-alanyl-D-alanine carboxypeptidase family protein	putative carboxypeptidase	Other categories
slr0545	0.798607	0.000262237	0.000818759		NA	aldo/keto reductase	hypothetical protein	Hypothetical
slr1033	0.798411	0.00167327	0.00434375		NA	hypothetical protein	unknown protein	Unknown
slr1820	0.79783	0.00862895	0.0188572		NA	glycosyltransferase family 39 protein	hypothetical protein	Hypothetical
ssl0259	0.797812	0.000721805	0.00203815		NA	type II toxin-antitoxin system HicB family antitoxin	hypothetical protein	Hypothetical
sll1353	0.796992	8.88146e-05	0.000307083		hik15	ATP-binding protein	two-component sensor histidine kinase	Regulatory functions
sll1369	0.796085	0.000321038	0.000985148		NA	D-alanyl-D-alanine carboxypeptidase/D-alanyl-D-alanine-endopeptidase	putative peptidase	Other categories
slr1227	0.795703	6.14039e-06	2.66813e-05		IAP75	IAP75 family chloroplast envelope protein translocase	chloroplastic outer envelope membrane protein homolog	Cell envelope
slr0936	0.79503	0.000320551	0.000985148	nadC	nadC	carboxylating nicotinate-nucleotide diphosphorylase	nicotinate-nucleotide pyrophosphorylase	Biosynthesis of cofactors, prosthetic groups, and carriers
sll0499	0.795021	0.00110241	0.00299212		NA	CHAT domain-containing protein	hypothetical protein	Hypothetical
sll0514	0.793012	1.69923e-05	6.82875e-05		sll0514	MBL fold metallo-hydrolase	hypothetical protein	Hypothetical
ssr2087	0.792502	0.00108438	0.00295815		NA	DUF1816 domain-containing protein	hypothetical protein	Hypothetical
slr0771	0.78993	0.00363969	0.00869796		NA	DUF5615 family PIN-like protein	hypothetical protein	Hypothetical
sll0689	0.789682	0.000244906	0.000768375		nhaS3,napA1	cation:proton antiporter	Na+/H+ antiporter	Transport and binding proteins
slr1774	0.789643	0.00295583	0.00723216		NA	DUF6515 family protein	unknown protein	Unknown
sll0205	0.788025	0.00220409	0.0055822		NA	type II toxin-antitoxin system VapC family toxin	hypothetical protein	Hypothetical
sll1541	0.78637	5.88912e-05	0.000209702		syc2,SynAco	apocarotenoid-15,15'-oxygenase	hypothetical protein	Hypothetical
sll1869	0.785808	0.00054101	0.00157603		cbaB,cruH	aromatic ring-hydroxylating dioxygenase subunit alpha	probable dioxygenase, Rieske iron-sulfur component	Other categories
sll0625	0.782805	0.000188059	0.000606575		NA	class I SAM-dependent methyltransferase	unknown protein	Unknown
slr1611	0.78214	0.00525563	0.0121101		NA	DUF29 domain-containing protein	hypothetical protein	Hypothetical
slr0333	0.781477	0.00674063	0.0150681		NA	SH3 domain-containing protein	unknown protein	Unknown
sll0590	0.781177	0.00134032	0.00357161		NA	mechanosensitive ion channel family protein	unknown protein	Unknown
slr0819	0.780573	0.00139677	0.00370362	lnt	int,cutE	apolipoprotein N-acyltransferase	apolipoprotein N-acyltransferase	Cell envelope
sll1837	0.778503	0.0052933	0.0121623		NA	DUF1036 domain-containing protein	periplasmic protein, function unknown	Unknown
slr1409	0.774492	0.000649793	0.00185762		NA	WD40 repeat domain-containing protein	periplasmic WD-repeat protein	Other categories
slr0757	0.773302	0.00314638	0.00761519	kaiB	kaiB1,kaiB	circadian clock protein KaiB	circadian clock protein KaiB homolog	Other categories
slr0017	0.771799	2.08885e-05	8.20002e-05	murA	murA	UDP-N-acetylglucosamine 1-carboxyvinyltransferase	UDP-N-acetylglucosamine 1-carboxyvinyltransferase	Cell envelope
sll1120	0.768512	0.000678159	0.00192844	smc	NA	chromosome segregation protein SMC	chromosome segregation protein SMC1	Translation
slr2108	0.764662	0.0161027	0.0327651		rfbB,kpsT	polysaccharide ABC transporter ATP-binding protein	probable polysaccharide ABC transporter ATP binding subunit	Transport and binding proteins
slr0946	0.764415	0.0238413	0.0461208		arsC,synarsC,slr0946	thioredoxin-dependent arsenate reductase	arsenate reductase	Other categories
sll1121	0.763031	0.00414808	0.00976071		NA	ATP-dependent helicase	hypothetical protein	Hypothetical
slr0773	0.762638	0.000125854	0.000422886		NA	TrkA family potassium uptake protein	hypothetical protein	Hypothetical
slr0905	0.761036	0.0027238	0.00674455	bchE	chlE,bchE	magnesium-protoporphyrin IX monomethyl ester anaerobic oxidative cyclase	Mg-protoporphyrin IX monomethyl ester oxidative cyclase	Biosynthesis of cofactors, prosthetic groups, and carriers
sll0602	0.75938	2.45623e-05	9.45764e-05		NA	PP2C family serine/threonine-protein phosphatase	hypothetical protein	Hypothetical
sll1673	0.759315	0.000424269	0.00127044		rre2,sll1673	diguanylate cyclase	two-component response regulator	Regulatory functions
slr1082	0.75798	0.00309042	0.00750231		NA	hypothetical protein	unknown protein	Unknown
sll1433	0.75737	0.000317743	0.000977835		NA	NAD(P)H-hydrate dehydratase	hypothetical protein	Hypothetical
sll0169	0.756064	1.89054e-05	7.52242e-05		zipN,ftn2	IMS domain-containing protein	cell division protein Ftn2 homolog	Cellular processes
sll0443	0.755656	0.000224328	0.000709345		NA	lipoprotein	unknown protein	Unknown
slr1273	0.754033	0.000536063	0.00156585		NA	hypothetical protein	hypothetical protein	Hypothetical
slr1886	0.751887	0.000124117	0.000417484	rsfS	NA	ribosome silencing factor	hypothetical protein	Hypothetical
slr1583	0.749726	0.00644646	0.0145012		NA	DUF1815 family protein	hypothetical protein	Hypothetical
slr1853	0.748152	0.0239625	0.0462997		slr1853	carboxymuconolactone decarboxylase family protein	carboxymuconolactone decarboxylase	Other categories
sll1037	0.745247	0.000761196	0.00213812		NA	TAXI family TRAP transporter solute-binding subunit	unknown protein	Unknown
slr1932	0.745017	0.00019292	0.00061977		NA	alpha/beta hydrolase	unknown protein	Unknown
sll0865	0.744912	0.0031754	0.00766775	uvrC	uvrC	excinuclease ABC subunit UvrC	excinuclease ABC subunit C	DNA replication, restriction, modification, recombination, and repair
sll1676	0.74459	5.87156e-05	0.000209308	malQ	malQ	4-alpha-glucanotransferase	4-alpha-glucanotransferase	Central intermediary metabolism
slr1727	0.743431	0.00147646	0.00388294		nhaP,nhaS1	Na+/H+ antiporter	Na+/H+ antiporter	Transport and binding proteins
slr1798	0.740128	0.00156708	0.00409724		pleD	MASE1 domain-containing protein	unknown protein	Unknown
slr0509	0.737655	0.00293925	0.00721147		NA	DedA family protein	hypothetical protein	Hypothetical
slr0273	0.735902	0.00306734	0.00745752		NA	hypothetical protein	unknown protein	Unknown
slr0387	0.733771	0.00259367	0.00644711		nifS1,iscS	cysteine desulfurase family protein	cysteine desulfurase NifS	Amino acid biosynthesis
slr0304	0.730952	0.0112097	0.0237552	arsS	NA	arsenosugar biosynthesis radical SAM protein ArsS	hypothetical protein	Hypothetical
slr1235	0.730648	0.000582698	0.00168225		NA	alpha/beta fold hydrolase	hypothetical protein	Hypothetical
slr0794	0.727658	0.00824912	0.0181255		nrsA,czcA	CusA/CzcA family heavy metal efflux RND transporter	cation efflux system protein involved in nickel and cobalt tolerance	Transport and binding proteins
slr2076	0.727018	0.0230873	0.0449051	groL	groEL1,cpn60-1,groEL,groEL-1,slr2076	chaperonin GroEL	60kD chaperonin	Cellular processes
sll1503	0.72206	0.0023122	0.00582392		NA	reverse transcriptase domain-containing protein	unknown protein	Unknown
sll1893	0.720909	0.00439277	0.0102689	hisF	hisF	imidazole glycerol phosphate synthase subunit HisF	cyclase	Amino acid biosynthesis
slr0398	0.720642	0.000296629	0.000920779		NA	hypothetical protein	unknown protein	Unknown
sll0503	0.720584	0.017636	0.0355703		NA	GTP-binding protein	hypothetical protein	Hypothetical
slr1814	0.720177	0.00954775	0.0205305		NA	DUF29 domain-containing protein	hypothetical protein	Hypothetical
slr0639	0.718292	0.00430228	0.0101162		NA	mechanosensitive ion channel	mechanosensitive ion channel homolog	Transport and binding proteins
slr1349	0.718193	0.000621827	0.00178242		pgi,slr1349	glucose-6-phosphate isomerase	glucose-6-phosphate isomerase	Energy metabolism
slr0852	0.718061	0.000637082	0.0018229		NA	hypothetical protein	hypothetical protein	Hypothetical
sll0416	0.717502	0.00300597	0.00733602	groL	groEL2,cpn60-2,groEL-2,cpn60,groEL,csp60	chaperonin GroEL	60 kDa chaperonin 2, GroEL2, molecular chaperone	Cellular processes
sll1033	0.71613	5.98445e-05	0.000212626		NA	serine/threonine phosphatase	probable protein phosphatase	Other categories
sll0208	0.715661	3.01643e-05	0.000113966		sll0208	aldehyde oxygenase (deformylating)	hypothetical protein	Hypothetical
sll0603	0.715597	0.000492511	0.00145449	menD	menD	2-succinyl-5-enolpyruvyl-6-hydroxy-3- cyclohexene-1-carboxylic-acid synthase	menaquinone biosynthesis protein MenD	Biosynthesis of cofactors, prosthetic groups, and carriers
sll1383	0.714736	0.00894141	0.0194405		suhB,ssyA	inositol monophosphatase family protein	probable myo-inositol-1(or 4)-monophosphatase	Regulatory functions
sll0873	0.714493	0.00165033	0.00428766	nspC	napC	carboxynorspermidine decarboxylase	carboxynorspermidine decarboxylase	Other categories
sll0995	0.712259	0.0017289	0.00447734		NA	Uma2 family endonuclease	hypothetical protein	Hypothetical
slr1659	0.711959	0.00491907	0.0113835		NA	hypothetical protein	hypothetical protein	Hypothetical
sll0295	0.711911	0.0184071	0.0369173		NA	hypothetical protein	hypothetical protein	Hypothetical
slr1736	0.711748	0.00261505	0.00649527		HPT1,hpt	homogentisate phytyltransferase	homogentisate phytyltransferase	Hypothetical
sll0508	0.709892	0.0223361	0.0435493		NA	hypothetical protein	unknown protein	Unknown
sll1685	0.702471	0.0146096	0.0299352		ycf10,cotA,pxcA,hbp	proton extrusion protein PcxA	protein involved in light-induced Na+-dependent proton extrusion	Biosynthesis of cofactors, prosthetic groups, and carriers
slr1503	0.701371	0.000836713	0.00232589		NA	aldo/keto reductase	hypothetical protein	Hypothetical
slr0810	0.70086	0.00375123	0.00891818		NA	DUF4351 domain-containing protein	hypothetical protein	Hypothetical
sll0158	0.699972	0.000112536	0.000381321	glgB	glgB	1,4-alpha-glucan branching enzyme	1,4-alpha-glucan branching enzyme	Central intermediary metabolism
sll1307	0.699849	0.0020547	0.00522853		sll1307	heme-binding protein	periplasmic protein, function unknown	Hypothetical
slr2015	0.699382	0.00856827	0.0187373		pilA9	prepilin-type N-terminal cleavage/methylation domain-containing protein	type 4 pilin-like protein, essential for motility	Unknown
slr1712	0.696654	0.00175282	0.00453562		NA	Rpn family recombination-promoting nuclease/putative transposase	hypothetical protein	Hypothetical
sll0753	0.69433	0.000303961	0.000939013	folD	folD	bifunctional methylenetetrahydrofolate dehydrogenase/methenyltetrahydrofolate cyclohydrolase FolD	FolD bifunctional protein	Biosynthesis of cofactors, prosthetic groups, and carriers
sll1304	0.693755	0.011549	0.02441		sll1304	sugar phosphate isomerase/epimerase family protein	unknown protein	Unknown
sll0818	0.689665	0.0105223	0.0224407	rsmI	NA	16S rRNA (cytidine(1402)-2'-O)-methyltransferase	tetrapyrrole methylase family protein	Other categories
sll0254	0.689191	0.000108828	0.000370705		CrtL(diox),crtL,crtU,cruE	FAD-dependent oxidoreductase	probable phytoene dehydrogenase Rieske iron-sulfur component	Biosynthesis of cofactors, prosthetic groups, and carriers
sll1905	0.68664	0.000507047	0.00148922		hik19	response regulator	two-component hybrid sensor and regulator	Regulatory functions
sll1951	0.686316	0.013959	0.028767		HlyA,hlp,sll1951	bluetail domain-containing putative surface protein	unknown protein	Unknown
slr2127	0.685324	0.0133751	0.0277412		NA	hypothetical protein	hypothetical protein	Hypothetical
slr1664	0.685243	0.00177349	0.00457807		NA	NAD-binding protein	hypothetical protein	Hypothetical
sll1151	0.682422	0.000304678	0.000940323		NA	DUF389 domain-containing protein	unknown protein	Unknown
slr0493	0.681557	0.00141342	0.00374468		rfbM	phosphomannose isomerase type II C-terminal cupin domain	similar to mannose-1-phosphate guanylyltransferase	Energy metabolism
slr0453	0.681093	0.0218328	0.0428013		NA	phosphoketolase family protein	hypothetical protein	Hypothetical
sll1688	0.678688	0.0108724	0.0231011	thrC	thrC,sll1688	threonine synthase	threonine synthase	Amino acid biosynthesis
slr0421	0.67831	0.00240146	0.00603458		NA	alpha/beta hydrolase	unknown protein	Unknown
slr1813	0.676277	0.018555	0.0371445		NA	DUF29 domain-containing protein	hypothetical protein	Hypothetical
slr0184	0.675121	0.00638731	0.0143983		NA	hypothetical protein	unknown protein	Unknown
slr1260	0.674893	0.00362648	0.00867283		NA	DUF3122 domain-containing protein	hypothetical protein	Hypothetical
sll1528	0.674	0.000463287	0.00137449		NA	glycosyltransferase	unknown protein	Unknown
ssr2049	0.673258	0.024171	0.0466465		bchB,bchK	PCP reductase family protein	unknown protein	Unknown
sll0270	0.671973	0.00247099	0.00617556	priA	priA	primosomal protein N'	primosomal protein N&#x27;	DNA replication, restriction, modification, recombination, and repair
sll0473	0.670767	0.013765	0.02844		NA	ABC transporter substrate-binding protein	unknown protein	Unknown
sll0400	0.670474	0.00901614	0.0195441	sixA	NA	phosphohistidine phosphatase SixA	hypothetical protein	Hypothetical
sll0273	0.670148	0.000122654	0.000412995		nhaS2,nhaP2	sodium:proton antiporter	Na+/H+ antiporter	Transport and binding proteins
slr1263	0.667852	0.00368386	0.00877746		NA	DUF3370 domain-containing protein	hypothetical protein	Hypothetical
slr2125	0.667159	0.00145201	0.0038249		NA	6-hydroxymethylpterin diphosphokinase MptE-like protein	hypothetical protein	Hypothetical
slr0480	0.666487	0.000683495	0.00193677		ycf46	AAA family ATPase	hypothetical protein YCF46	Hypothetical
sll0624	0.663976	0.0149327	0.0305196		NA	putative toxin-antitoxin system toxin component, PIN family	unknown protein	Unknown
slr2084	0.663449	0.00560454	0.012795		NA	Uma2 family endonuclease	hypothetical protein	Hypothetical
sll1613	0.66258	0.0105093	0.0224333		NA	hypothetical protein	unknown protein	Unknown
slr1966	0.661852	0.000594073	0.00171048		NA	glycoside hydrolase family protein	hypothetical protein	Hypothetical
sll1929	0.661213	0.00114373	0.00309383		comEC	ComEC/Rec2 family competence protein	competence protein ComE	Cellular processes
sll1872	0.660447	0.00114887	0.00310252		lytR	LCP family protein	transcriptional regulator	Regulatory functions
sll0002	0.659795	0.000345939	0.00105452		ponA,pbp1,pbp1a	transglycosylase domain-containing protein	penicillin-binding protein	Other categories
slr1756	0.658611	0.0177678	0.0357689	glnA	glnA,slr1756,icd	type I glutamate--ammonia ligase	glutamate--ammonia ligase	Amino acid biosynthesis
sll1625	0.656392	0.000285392	0.000888254		sdhB	succinate dehydrogenase/fumarate reductase iron-sulfur subunit	succinate dehydrogenase iron- sulphur protein subunit	Energy metabolism
slr1139	0.651205	0.00621852	0.0140473		trx,trxA,trxA2,TrxX,trxB,slr1139	thioredoxin family protein	thioredoxin	Biosynthesis of cofactors, prosthetic groups, and carriers
sll0643	0.650841	0.00294256	0.00721409	ureG	ureG	urease accessory protein UreG	urease accessory protein G	Central intermediary metabolism
slr0185	0.649251	0.00311408	0.00754295	pyrE	umpS,pyrE	orotate phosphoribosyltransferase	orotate phosphoribosyltransferase	Purines, pyrimidines, nucleosides, and nucleotides
sll0621	0.647775	0.00274149	0.00677272		dsbD,cycZ	cytochrome c biogenesis protein CcdA	putative c-type cytochrome biogenesis protein CcdA	Other categories
slr0829	0.645872	0.00215451	0.00546092		pleD	PAS domain S-box protein	unknown protein	Unknown
slr1267	0.644991	0.00132107	0.00353199		mrdB,rodA,ftsW	FtsW/RodA/SpoVE family cell cycle protein	cell division protein FtsW	Cellular processes
sll0751	0.644853	0.00736341	0.0163243
slr1596	0.642807	0.0047715	0.01105		pxcA,cotA	proton extrusion protein PcxA	a protein in the cytoplasmic membrane involved in light-induced proton extrusion.	Transport and binding proteins
slr1744	0.642093	0.00108963	0.00296185		amiA,amiC	N-acetylmuramoyl-L-alanine amidase	N-acetylmuramoyl-L-alanine amidase, periplasmic protein	Cell envelope
ssl0564	0.64186	0.0226248	0.0440854		ompR,PedR,ssl0564	helix-turn-helix transcriptional regulator	transcriptional regulator	Regulatory functions
slr0687	0.641702	0.0238107	0.0460894		pleD,rre4	diguanylate cyclase	probable two-component response regulator	Regulatory functions
slr1516	0.64136	0.0103939	0.0222016		sodB	superoxide dismutase	superoxide dismutase	Cellular processes
slr0756	0.640974	0.00750216	0.016609		kaiA	circadian clock protein KaiA	circadian clock protein KaiA homolog	Other categories
sll1201	0.637603	0.0027709	0.00683489		NA	Rpn family recombination-promoting nuclease/putative transposase	hypothetical protein	Hypothetical
slr1626	0.637299	0.00876299	0.0190982	folB	folB	dihydroneopterin aldolase	dihydroneopterin aldolase	Other categories
slr1732	0.637129	0.0114151	0.0241736		NA	hypothetical protein	hypothetical protein	Hypothetical
sll1770	0.63606	0.000116403	0.000393182		spkI	AarF/ABC1/UbiB kinase family protein	hypothetical protein	Hypothetical
slr0121	0.635231	0.00222927	0.00562826		NA	class A beta-lactamase	hypothetical protein	Hypothetical
slr1980	0.635189	0.0254647	0.0486929		NA	EI24 domain-containing protein	unknown protein	Unknown
slr0909	0.634249	0.0177564	0.0357684		fkbM,slr0909	FkbM family methyltransferase	unknown protein	Unknown
slr1197	0.630753	0.00406222	0.0096008	dprA	smf	DNA-processing protein DprA	SMF protein	Other categories
slr1293	0.629023	0.0244417	0.0471125	crtD	crtD	C-3',4' desaturase CrtD	similar to phytoene dehydrogenase	Biosynthesis of cofactors, prosthetic groups, and carriers
slr2030	0.627606	0.00656656	0.0147302		slr2030	TIGR03279 family radical SAM protein	hypothetical protein	Hypothetical
sll1884	0.624076	0.00500036	0.0115633		NA	hypothetical protein	hypothetical protein	Hypothetical
sll1834	0.623887	0.00290482	0.00713243		NA	TM2 domain-containing protein	hypothetical protein	Hypothetical
sll0813	0.623092	0.000410734	0.0012345		coxB,ctaC,ctaCII,cta2	cytochrome c oxidase subunit II	cytochrome c oxidase subunit II	Photosynthesis and respiration
slr0574	0.620158	0.0236168	0.0457691		cyp,CYP120A1	cytochrome P450	cytochrome P450	Fatty acid, phospholipid and sterol metabolism
slr1927	0.619125	0.0208494	0.0411239		NA	DUF58 domain-containing protein	hypothetical protein	Hypothetical
sll1776	0.618145	0.0251412	0.0482011	deoC	deoC,dra	deoxyribose-phosphate aldolase	deoxyribose-phosphate aldolase	Purines, pyrimidines, nucleosides, and nucleotides
slr0692	0.615203	0.00114664	0.00309911		ycf45	R3H domain-containing nucleic acid-binding protein	hypothetical protein YCF45	Hypothetical
sll1085	0.614608	0.00364845	0.00870597	glpD	glpD,glyD,glpL	glycerol-3-phosphate dehydrogenase	glycerol-3-phosphate dehydrogenase	Fatty acid, phospholipid and sterol metabolism
slr0303	0.614136	0.0126288	0.0263633	arsM	SsarsM	arsenosugar biosynthesis arsenite methyltransferase ArsM	hypothetical protein	Hypothetical
slr1897	0.612896	0.00433998	0.0101751		srrA	sugar ABC transporter substrate-binding protein	periplasmic sugar-binding protein of ABC transporter	Transport and binding proteins
slr0752	0.6111	0.0141554	0.0291326	eno	eno	phosphopyruvate hydratase	enolase	Energy metabolism
slr2131	0.610651	0.024295	0.0468578		acrF	efflux RND transporter permease subunit	RND multidrug efflux transporter	Transport and binding proteins
sll1054	0.610502	0.00188486	0.00484227		NA	NUDIX hydrolase	hypothetical protein	Hypothetical
ssl0410	0.610444	0.00097062	0.00267273		NA	hypothetical protein	unknown protein	Unknown
sll1618	0.610257	0.00185558	0.00477848		NA	hypothetical protein	hypothetical protein	Hypothetical
sll0539	0.609295	0.0118091	0.0248943		NA	DUF4105 domain-containing protein	unknown protein	Unknown
slr1189	0.608736	0.00660629	0.0147986		NA	homocysteine S-methyltransferase family protein	unknown protein	Unknown
sll1683	0.607774	0.0118834	0.024969		cad	aminotransferase class I/II-fold pyridoxal phosphate-dependent enzyme	lysine decarboxylase	Energy metabolism
slr2083	0.606819	0.0215427	0.0423099		ctaE,ctaEII,cta2,slr2083	heme-copper oxidase subunit III	cytochrome c oxidase subunit III	Photosynthesis and respiration
slr0569	0.605176	0.00164068	0.00426948		NA	DUF2779 domain-containing protein	unknown protein	Unknown
sll0182	0.601934	0.00111643	0.00302253		sll0182	ABC transporter ATP-binding protein/permease	ABC transporter ATP-binding protein	Transport and binding proteins
slr1546	0.601853	0.00643406	0.0144834		NA	anti-sigma factor	hypothetical protein	Hypothetical
sll1530	0.60133	0.010203	0.0218375		NA	FkbM family methyltransferase	unknown protein	Unknown
slr1495	0.599234	0.0108005	0.0229634		NA	ATP-dependent DNA helicase	hypothetical protein	Hypothetical
sll0160	0.598889	0.0140198	0.0288737		NA	cytochrome b/b6 domain-containing protein	hypothetical protein	Hypothetical
sll0207	0.597894	0.00209963	0.00533441		rfbA	glucose-1-phosphate thymidylyltransferase	glucose-1-phosphate thymidylyltransferase	Cell envelope
slr0181	0.597328	0.0195844	0.038915	recO	NA	DNA repair protein RecO	hypothetical protein	Hypothetical
sll1695	0.597056	0.00718471	0.0159831		pilA2,pilA,hofG,sll1695,pilA5	type II secretion system protein	pilin polypeptide PilA2	Cellular processes
slr1428	0.595473	0.0013945	0.00370065		NA	GTPase family protein	hypothetical protein	Hypothetical
sll1626	0.594869	0.0167996	0.03407	lexA	lexA	transcriptional repressor LexA	LexA repressor	Regulatory functions
sll0405	0.594132	0.00142883	0.00378241		NA	hypothetical protein	unknown protein	Unknown
slr1926	0.592312	0.0204278	0.0403666		NA	hypothetical protein	hypothetical protein	Hypothetical
sll0217	0.592152	0.0131338	0.0272935		flv4,flv,flv3,sll0217,dfa2	diflavin flavoprotein	flavoprotein	Other categories
sll1892	0.591202	0.00169109	0.00438647		NA	hypothetical protein	unknown protein	Unknown
slr1443	0.589157	0.0193941	0.0385844		spkE,pknG	serine/threonine protein kinase	serine/threonine kinase	Regulatory functions
sll1687	0.588839	0.00221255	0.00559378		hik17	diguanylate cyclase	unknown protein	Unknown
sll0263	0.588741	0.0107419	0.0228691		NA	hypothetical protein	unknown protein	Unknown
sll1217	0.588076	0.0210101	0.0413901		NA	uracil-DNA glycosylase family protein	unknown protein	Unknown
slr1081	0.587256	0.0122351	0.0256411		NA	Uma2 family endonuclease	hypothetical protein	Hypothetical
sll0024	0.586626	0.0122953	0.0257504		NA	hypothetical protein	unknown protein	Unknown
sll0181	0.585748	0.0223021	0.0435093		NA	hypothetical protein	unknown protein	Unknown
sll1182	0.583647	0.00244004	0.00612197		petC3,petC	ubiquinol-cytochrome c reductase iron-sulfur subunit	cytochrome b6-f complex alternative iron-sulfur subunit (Rieske iron sulfur protein)	Photosynthesis and respiration
slr1641	0.582379	0.00334675	0.00802772	clpB	clpB1,clpB,clpB2,slr1641	ATP-dependent chaperone ClpB	ClpB protein	Translation
slr1225	0.581677	0.00246742	0.00617144		spkF,pknF	serine/threonine-protein kinase	serine/threonine kinase	Regulatory functions
sll1027	0.580862	0.00662682	0.0148343	gltD	gltD	glutamate synthase small subunit	NADH-dependent glutamate synthase small subunit	Amino acid biosynthesis
slr1300	0.578696	0.00376424	0.0089425		ubiH,visB	FAD-dependent hydroxylase	similar to 2-octaprenyl-6-methoxyphenol hydroxylase	Biosynthesis of cofactors, prosthetic groups, and carriers
slr1261	0.57807	0.0143472	0.0294539		NA	rhodanese-like domain-containing protein	hypothetical protein	Hypothetical
sll0496	0.577403	0.00873958	0.0190601		NA	LptF/LptG family permease	hypothetical protein	Hypothetical
slr2082	0.576813	0.0082694	0.0181577		ctaD,ctaII,ctaDII,cta2,slr2082	cbb3-type cytochrome c oxidase subunit I	cytochrome c oxidase subunit I	Photosynthesis and respiration
ssl1417	0.574799	0.0205467	0.0405766		ycf33	DUF751 family protein	hypothetical protein YCF33	Hypothetical
slr0836	0.571098	0.0146811	0.0300625	rfbB	rfbB	dTDP-glucose 4,6-dehydratase	dTDP-glucose 4,6-dehydratase	Cell envelope
sll0157	0.570524	0.00509915	0.0117833		NA	MBL fold metallo-hydrolase	hypothetical protein	Hypothetical
sll1089	0.569704	0.0138234	0.028539		NA	hypothetical protein	periplasmic protein, function unknown	Unknown
sll0171	0.569175	0.0063355	0.0142915	gcvT	gcvT	glycine cleavage system aminomethyltransferase GcvT	probable aminomethyltransferase	Energy metabolism
sll1750	0.566183	0.0191221	0.038114	ureC	ureC	urease subunit alpha	urease alpha subunit	Central intermediary metabolism
slr2060	0.565932	0.019632	0.0389854		NA	1-acyl-sn-glycerol-3-phosphate acyltransferase	hypothetical protein	Hypothetical
slr1603	0.56407	0.00144164	0.0038038		NA	hypothetical protein	hypothetical protein	Hypothetical
sll1769	0.562102	0.0219324	0.0429483		sll1769	thylakoid lumen protein	hypothetical protein	Hypothetical
sll1542	0.557236	0.0247649	0.0475645		NA	DUF2887 domain-containing protein	hypothetical protein	Hypothetical
slr0302	0.556097	0.0180355	0.0362624		pleD	diguanylate cyclase	unknown protein	Unknown
sll1359	0.555639	0.00609504	0.0138158		NA	c-type cytochrome	unknown protein	Unknown
sll1344	0.555527	0.00882421	0.0192056		NA	hypothetical protein	unknown protein	Unknown
slr1090	0.555495	0.0191106	0.038114	obgE	NA	GTPase ObgE	GTP-binding protein	Regulatory functions
slr0637	0.554953	0.00137199	0.00364994		NA	hypothetical protein	hypothetical protein	Hypothetical
sll1181	0.551869	0.00761528	0.0168363		hlyD	HlyD family efflux transporter periplasmic adaptor subunit	similar to hemolysin secretion protein	Cellular processes
slr1968	0.549195	0.00587917	0.013384		NA	CHAT domain-containing protein	unknown protein	Unknown
sll1659	0.546968	0.00525951	0.0121104	cofH	NA	7,8-didemethyl-8-hydroxy-5-deazariboflavin synthase subunit CofH	hypothetical protein	Hypothetical
sll1572	0.543634	0.00456258	0.0106196		dnaE-c,polC,dnaE,dnaEc	trans-splicing intein-formed DNA polymerase III subunit alpha C-terminal partner DnaE-C	DNA polymerase III alpha subunit [Contains: Ssp dnaE intein]	DNA replication, restriction, modification, recombination, and repair
slr0634	0.540189	0.0193294	0.0384981		NA	DUF3782 domain-containing protein	unknown protein	Unknown
slr1113	0.539688	0.0124604	0.0260456		slr1113	ABC transporter ATP-binding protein	ATP-binding protein of ABC transporter	Transport and binding proteins
sll0485	0.537868	0.0246666	0.0474409		rre30	response regulator	two-component response regulator NarL subfamily	Regulatory functions
slr1236	0.536056	0.0232034	0.0450287		NA	DUF192 domain-containing protein	hypothetical protein	Hypothetical
sll1531	0.53553	0.0221763	0.0433427		NA	hypothetical protein	unknown protein	Unknown
slr0104	0.525144	0.0168654	0.0341635		NA	HD family phosphohydrolase	hypothetical protein	Hypothetical
sll1633	0.522927	0.00307349	0.00746684	ftsZ	ftsZ	cell division protein FtsZ	cell division protein FtsZ	Cellular processes
slr1418	0.520686	0.0151176	0.0308388		pyrD	quinone-dependent dihydroorotate dehydrogenase	dihydroorotate dehydrogenase	Purines, pyrimidines, nucleosides, and nucleotides
slr1270	0.520478	0.00407258	0.00961118		TolC	TolC family protein	periplasmic protein, function unknown	Hypothetical
sll1130	0.518547	0.02455	0.0472647		NA	type II toxin-antitoxin system PemK/MazF family toxin	unknown protein	Unknown
slr1173	0.513783	0.00433545	0.0101719		NA	DUF2330 domain-containing protein	hypothetical protein	Hypothetical
sll1949	0.51277	0.0100103	0.0214751		NA	hypothetical protein	unknown protein	Unknown
slr0197	0.50331	0.0245227	0.0472403		comA,comEA	phospholipase D-like domain-containing protein	competence protein	Hypothetical
sll0242	0.502763	0.0199718	0.0395625		NA	hypothetical protein	unknown protein	Unknown
slr0638	0.49782	0.00658034	0.0147508	glyQ	glyQ,glyS(a)	glycine--tRNA ligase subunit alpha	glycyl-tRNA synthetase alpha chain	Translation
sll0221	0.497012	0.0212192	0.0417765		bcp,prxQ,prxQ-B2	peroxiredoxin	bacterioferritin comigratory protein	Transport and binding proteins
sll1758	0.496866	0.0171324	0.0346414	glmM	NA	phosphoglucosamine mutase	MrsA protein homolog	Other categories
slr0642	0.494227	0.0260794	0.0497627		NA	folate/biopterin family MFS transporter	hypothetical protein	Hypothetical
sll1087	0.493989	0.0109565	0.0232492		NA	sodium:solute symporter	similar to sodium/glucose cotransporter	Transport and binding proteins
slr1411	0.490181	0.0256045	0.0488855	larC	NA	nickel pincer cofactor biosynthesis protein LarC	hypothetical protein	Hypothetical
sll0220	0.48788	0.0148899	0.0304515	glmS	glmS	glutamine--fructose-6-phosphate transaminase (isomerizing)	L-glutamine:D-fructose-6-P amidotransferase	Central intermediary metabolism
sll0069	0.487553	0.0142196	0.0292104		NA	hypothetical protein	hypothetical protein	Hypothetical
sll1566	0.484201	0.00460245	0.0106969	ggpS	ggpS	glucosylglycerol-phosphate synthase	glucosylglycerolphosphate synthase	Central intermediary metabolism
slr1171	0.479343	0.0168748	0.0341635		gpx1,gpx,gpx-1	glutathione peroxidase	glutathione peroxidase-like NADPH peroxidase,glutathione peroxidase	Biosynthesis of cofactors, prosthetic groups, and carriers
slr1378	0.474584	0.0232068	0.0450287		NA	Uma2 family endonuclease	hypothetical protein	Hypothetical
slr0740	0.463315	0.0182295	0.0366069		NA	hypothetical protein	hypothetical protein	Hypothetical
sll1771	0.463103	0.0246901	0.0474492		pphA,sll1771	PP2C family serine/threonine-protein phosphatase	protein serin-threonin phosphatase	Regulatory functions
sll1358	0.462342	0.023449	0.0454712		mncA	cupin domain-containing protein	putative oxalate decarboxylase, periplasmic protein	Hypothetical
slr1145	0.461619	0.0246711	0.0474409	gltS	gltS,slr1145	sodium/glutamate symporter	Monocomponent sodium-dependent glutamate permease GltS	Transport and binding proteins
sll0337	0.448923	0.0173508	0.0350391		phoR,hik7,sphS,sll0337	PAS domain-containing sensor histidine kinase	phosphate sensor, two-component sensor histidine kinase	Regulatory functions
sll0252	0.446718	0.00839043	0.0184109		NA	SpoIID/LytB domain-containing protein	unknown protein	Unknown
slr0358	0.443212	0.0206821	0.0408188		NA	hypothetical protein	unknown protein	Unknown
slr1254	0.442018	0.0168075	0.03407	pds	crtD,crtP,pds	15-cis-phytoene desaturase	phytoene dehydrogenase (phytoene desaturase)	Biosynthesis of cofactors, prosthetic groups, and carriers
slr0656	0.439687	0.0219345	0.0429483		NA	GNAT family N-acetyltransferase	hypothetical protein	Hypothetical
slr0051	0.422299	0.0189723	0.0379093		icfA,ecaB	carbonic anhydrase	periplasmic beta-type carbonic anhydrase	Photosynthesis and respiration
slr1265	-0.375316	0.0255169	0.0487471	rpoC1	rpoC1,rpo	DNA-directed RNA polymerase subunit gamma	RNA polymerase gamma-subunit	Transcription
sll1362	-0.442	0.0109715	0.0232657	ileS	ileS	isoleucine--tRNA ligase	isoleucyl-tRNA synthetase	Translation
sll0319	-0.454667	0.0190232	0.0379875		NA	DUF3747 domain-containing protein	periplasmic protein, function unknown	Hypothetical
sll1468	-0.456613	0.0212407	0.0417932		crtR,bhy	fatty acid desaturase	beta-carotene hydroxylase	Biosynthesis of cofactors, prosthetic groups, and carriers
sll1513	-0.458954	0.0253947	0.0486003	ccsB	ycf5,ccsA	c-type cytochrome biogenesis protein CcsB	c-type cytochrome synthesis protein	Other categories
sll0154	-0.460331	0.0123473	0.0258425		cruE	YvcK family protein	hypothetical protein	Hypothetical
slr2088	-0.462326	0.0105757	0.0225303	ilvB	ilvG,gcl	biosynthetic-type acetolactate synthase large subunit	acetohydroxy acid synthase	Amino acid biosynthesis
slr0213	-0.463178	0.00453363	0.0105675	guaA	guaA	glutamine-hydrolyzing GMP synthase	GMP synthetase	Purines, pyrimidines, nucleosides, and nucleotides
slr1915	-0.464763	0.0222386	0.043413		NA	DUF1825 family protein	hypothetical protein	Hypothetical
sll0891	-0.465161	0.00855036	0.0187108	mdh	citH,ldh,mdh	malate dehydrogenase	malate dehydrogenase	Energy metabolism
sll0373	-0.466838	0.0128956	0.026868	proA	proA	glutamate-5-semialdehyde dehydrogenase	gamma-glutamyl phosphate reductase	Amino acid biosynthesis
sll0195	-0.466919	0.0252164	0.0483164		lons	LON peptidase substrate-binding domain-containing protein	probable ATP-dependent protease	Translation
slr0659	-0.470284	0.00969047	0.0208235		prlC,opdA	M3 family metallopeptidase	oligopeptidase A	Translation
sll0927	-0.473855	0.00899041	0.0195014	metK	metX	methionine adenosyltransferase	S-adenosylmethionine synthetase	Translation
slr0186	-0.475317	0.00639546	0.0144066		leuA	2-isopropylmalate synthase	2-isopropylmalate synthase	Amino acid biosynthesis
slr0628	-0.476069	0.0201165	0.0398248	rpsN	rpsN,rps14,slr0628,rps	30S ribosomal protein S14	30S ribosomal protein S14	Translation
slr1847	-0.476897	0.0124379	0.0260154		NA	YbaB/EbfC family nucleoid-associated protein	hypothetical protein	Hypothetical
sll0639	-0.477166	0.0227655	0.0443328		NA	bifunctional oligoribonuclease/PAP phosphatase NrnA	hypothetical protein	Hypothetical
sll0997	-0.477519	0.0178206	0.0358528		NA	hypothetical protein	hypothetical protein	Hypothetical
sll0902	-0.478952	0.00823011	0.0180961	argF	argF	ornithine carbamoyltransferase	ornithine carbamoyltransferase	Amino acid biosynthesis
ssr1600	-0.479598	0.00916185	0.0197933		ssr1600	STAS domain-containing protein	similar to anti-sigma f factor antagonist	Transcription
sll1393	-0.49251	0.0239414	0.0462866	glgA	glgA,glg2,glgA2,glnA2	glycogen synthase GlgA	glycogen (starch) synthase	Central intermediary metabolism
slr1974	-0.493814	0.0189069	0.0378021	der	NA	ribosome biogenesis GTPase Der	GTP binding protein	Other categories
sll1434	-0.496423	0.00306067	0.00744694		mrcA,ponA,pbp3,pbp1a	penicillin-binding protein 1A	penicillin-binding protein	Other categories
sll1084	-0.497478	0.0199311	0.0395293		NA	TIGR03960 family B12-binding radical SAM protein	hypothetical protein	Hypothetical
sll0041	-0.499369	0.0185108	0.0371023		pixJ1,pisJ1,taxD1,tsr,cheD,SypixJ1,pixJ	methyl-accepting chemotaxis protein	phytochrome-like photoreceptor protein for positive phototaxis; homologous to methyl-accepting chemotaxis protein	Cellular processes
slr1687	-0.50152	0.011871	0.0249603		nblB,nblB2,slr1687	HEAT repeat domain-containing protein	hypothetical protein	Hypothetical
sll0886	-0.502017	0.00652681	0.0146614		NA	tetratricopeptide repeat protein	hypothetical protein	Hypothetical
slr0743	-0.504976	0.0187707	0.0375531	nusA	nusA	transcription termination factor NusA	similar to N utilization substance protein	Transcription
sll0070	-0.506196	0.0231285	0.044931	purU	purU,tgs	formyltetrahydrofolate deformylase	phosphoribosylglycinamide formyltransferase	Purines, pyrimidines, nucleosides, and nucleotides
slr0954	-0.508291	0.0248222	0.0476461		NA	Mini-ribonuclease 3	hypothetical protein	Hypothetical
sll1499	-0.509249	0.00403112	0.00954129	gltB	gltS,glsF	glutamate synthase large subunit	ferredoxin-dependent glutamate synthase	Amino acid biosynthesis
slr1106	-0.510096	0.00869875	0.0189968		phb,slr1106	SPFH domain-containing protein	prohibitin	Other categories
slr0226	-0.510928	0.0162555	0.0330546		NA	hypothetical protein	unknown protein	Unknown
slr0284	-0.511802	0.0119232	0.0250201		NA	phage holin family protein	hypothetical protein	Hypothetical
slr0384	-0.517919	0.0130185	0.0271065		sqdX	glycosyltransferase family 1 protein	sulfoquinovosyldiacylglycerol biosynthesis protein SqdX	Fatty acid, phospholipid and sterol metabolism
slr1205	-0.523389	0.0068788	0.0153557		NA	Rieske (2Fe-2S) protein	similar to chlorobenzene dioxygenase, ferredoxin component	Other categories
slr1923	-0.524585	0.00619394	0.0140114		frhB,cvrA,dvr,slr1923	Coenzyme F420 hydrogenase/dehydrogenase, beta subunit C-terminal domain	hypothetical protein	Hypothetical
slr0537	-0.525302	0.0220983	0.0432428		NA	adenosine kinase	putative sugar kinase	Other categories
sll0423	-0.527764	0.0141726	0.0291326		NA	hypothetical protein	hypothetical protein	Hypothetical
slr1702	-0.529761	0.0185481	0.0371445		NA	DUF1995 family protein	hypothetical protein	Hypothetical
slr1438	-0.53082	0.0132471	0.0275113		NA	aldose 1-epimerase	hypothetical protein	Hypothetical
slr0503	-0.531743	0.0118714	0.0249603		ycf66	Ycf66 family protein	hypothetical protein YCF66	Hypothetical
sll1946	-0.537003	0.0222392	0.043413		NA	phospholipid carrier-dependent glycosyltransferase	hypothetical protein	Hypothetical
ssl0601	-0.538322	0.00686113	0.0153269
slr1990	-0.546603	0.011543	0.02441		NA	DUF3120 domain-containing protein	hypothetical protein	Hypothetical
slr0657	-0.547854	0.00462537	0.0107425		lysC	aspartate kinase	aspartate kinase	Energy metabolism
slr0825	-0.559349	0.00196897	0.00503024		NA	S9 family peptidase	probable peptidase	Other categories
sll1858	-0.559663	0.00304437	0.00741288		NA	hypothetical protein	unknown protein	Unknown
slr0744	-0.562233	0.00295667	0.00723216	infB	infB	translation initiation factor IF-2	translation initiation factor IF-2	Translation
sll0469	-0.564359	0.00591843	0.0134544		prsA,prs	ribose-phosphate pyrophosphokinase	ribose-phosphate pyrophosphokinase	Purines, pyrimidines, nucleosides, and nucleotides
slr0520	-0.564773	0.020301	0.0401652	purQ	purL,purI	phosphoribosylformylglycinamidine synthase subunit PurQ	phosphoribosyl formylglycinamidine synthase	Purines, pyrimidines, nucleosides, and nucleotides
slr1223	-0.565288	0.00722561	0.016063		sulA,rcp	TIGR01777 family oxidoreductase	hypothetical protein	Hypothetical
slr0728	-0.565468	0.0172127	0.034782		NA	O-antigen ligase	hypothetical protein	Hypothetical
slr2049	-0.567167	0.0101784	0.0217992		ycf58,cpcS-1,slr2049	phycobiliprotein lyase	hypothetical protein YCF58	Hypothetical
sll1545	-0.568035	0.00708942	0.015793		gst1	glutathione S-transferase family protein	glutathione S-transferase	Biosynthesis of cofactors, prosthetic groups, and carriers
slr0228	-0.571071	0.0177386	0.0357549	ftsH2	ftsH,ftsH2,slr0228	ATP-dependent zinc metalloprotease FtsH2	cell division protein FtsH	Cellular processes
sll1187	-0.573405	0.00213897	0.0054258	lgt	lgt,umpA	prolipoprotein diacylglyceryl transferase	prolipoprotein diacylglyceryl transferase	Cell envelope
sll1366	-0.576702	0.00905325	0.0195981		NA	DEAD/DEAH box helicase	putative SNF2 helicase	DNA replication, restriction, modification, recombination, and repair
sll0040	-0.578805	0.00163931	0.00426937		pixI,pisI,taxW1,taxW	chemotaxis protein CheW	positive phototaxis protein, homologous to chemotaxis protein CheW	Cellular processes
sll0498	-0.579953	0.00988139	0.0212196		NA	TM2 domain-containing protein	hypothetical protein	Hypothetical
sll0616	-0.580274	0.000597062	0.00171602	secA	secA	preprotein translocase subunit SecA	preprotein translocase SecA subunit	Cellular processes
sll0274	-0.580776	0.0114222	0.0241736		rfrC	pentapeptide repeat-containing protein	hypothetical protein	Hypothetical
slr1228	-0.581382	0.00275666	0.00680498	prfC	prfC,tos	peptide chain release factor 3	peptide-chain-release factor 3	Translation
slr0149	-0.583677	0.0109059	0.023157		slr0149	hypothetical protein	hypothetical protein	Hypothetical
ssr1604	-0.589429	0.00586072	0.0133528	rpmB	rpmB,rpl28,ssr1604,rpl	50S ribosomal protein L28	50S ribosomal protein L28	Translation
ssr2998	-0.59075	0.025261	0.0483732		NA	DUF2862 domain-containing protein	hypothetical protein	Hypothetical
sll0750	-0.590962	0.00725073	0.0161077		hik8,sasA,sarA,sll0750	histidine kinase	two-component sensor histidine kinase, KaiC-interacting protein, involved in circadian rhythm	Regulatory functions
sll1213	-0.591237	0.0132609	0.0275221		wcaG,sll1213	GDP-L-fucose synthase	GDP-fucose synthetase	Cell envelope
sll0520	-0.592613	0.00195556	0.00500395	ndhI	ndhI	NAD(P)H-quinone oxidoreductase subunit I	NADH dehydrogenase subunit NdhI	Photosynthesis and respiration
sll0754	-0.598304	0.00126529	0.00339414	rbfA	NA	30S ribosome-binding factor RbfA	ribosome binding factor A	Translation
slr0609	-0.600128	0.00164823	0.00428565		NA	GTP-binding protein	hypothetical protein	Hypothetical
slr1984	-0.600857	0.00519398	0.0119938		nbp1,rps1b,rps1,rps	S1 RNA-binding domain-containing protein	nucleic acid-binding protein, 30S ribosomal protein S1 homolog	Translation
ssl3445	-0.600939	0.0150943	0.0308108	rpmE	rpmE,rpl31,ssl3445,rpl	50S ribosomal protein L31	50S ribosomal protein L31	Translation
ssr0693	-0.602188	0.0116946	0.0246852		NA	hypothetical protein	unknown protein	Unknown
slr1789	-0.605138	0.0214738	0.0422261		NA	hypothetical protein	unknown protein	Unknown
slr0404	-0.606715	0.00407739	0.00961547		NA	DUF1517 domain-containing protein	hypothetical protein	Hypothetical
sll0564	-0.60813	0.00104238	0.0028594		NA	class I SAM-dependent methyltransferase	hypothetical protein	Hypothetical
sll0314	-0.608393	0.00671172	0.0150139		NA	Sll0314/Alr1548 family TPR repeat-containing protein	periplasmic protein, function unknown	Hypothetical
sll0412	-0.608981	0.01346	0.0278813		NA	DUF445 domain-containing protein	hypothetical protein	Hypothetical
slr0242	-0.610114	0.00527569	0.012139	bcp	bcp,prxQ,prxQ-B1	thioredoxin-dependent thiol peroxidase	bacterioferritin comigratory protein homolog	Transport and binding proteins
ssl2148	-0.611835	0.00406759	0.00960644		NA	hypothetical protein	hypothetical protein	Hypothetical
sll1980	-0.614103	0.00556286	0.0127179		txlA,trxA,trxA3	thioredoxin family protein	thiol:disulfide interchange protein TrxA	Cellular processes
slr1600	-0.614549	0.0199427	0.0395293		NA	YlqD family protein	hypothetical protein	Hypothetical
slr1150	-0.616219	0.00297037	0.00726015		NA	hypothetical protein	unknown protein	Unknown
slr1563	-0.61735	0.00143812	0.00380074		NA	fructosamine kinase family protein	hypothetical protein	Hypothetical
slr0661	-0.618623	0.00381856	0.00905818	proC	proC	pyrroline-5-carboxylate reductase	pyrroline-5-carboxylate reductase	Amino acid biosynthesis
slr0582	-0.621457	0.0139516	0.028767		NA	hypothetical protein	unknown protein	Unknown
ssr1736	-0.622524	0.0105267	0.0224407	rpmF	rpmF,rpl32,ssr1736,rps32,rpl	50S ribosomal protein L32	50S ribosomal protein L32	Translation
slr1726	-0.623262	0.00871232	0.0190135		NA	DUF4230 domain-containing protein	unknown protein	Unknown
sll1908	-0.624491	8.03419e-05	0.000279892	serA	serA	phosphoglycerate dehydrogenase	D-3-phosphoglycerate dehydrogenase	Amino acid biosynthesis
slr1159	-0.624663	0.0131111	0.0272639	purD	purD	phosphoribosylamine--glycine ligase	glycinamide ribonucleotide synthetase	Purines, pyrimidines, nucleosides, and nucleotides
sll0638	-0.6264	0.0028748	0.00706951		NA	CHAT domain-containing protein	periplasmic protein, function unknown	Hypothetical
slr1608	-0.628976	0.0118448	0.0249369		gdhB	PQQ-dependent sugar dehydrogenase	putative glucose dehydrogenase-B, periplasmic protein	Hypothetical
slr0473	-0.631657	0.01439	0.0295229		cph1,hik35,phy,chk35	ATP-binding protein	cyanobacterial phytochrome 1, two-component sensor histidine kinase	Regulatory functions
slr0579	-0.633429	0.0183413	0.0368085		NA	hypothetical protein	unknown protein	Unknown
slr1945	-0.635993	0.00067115	0.00191189	gpmI	yibO,pgm,slr1945	2,3-bisphosphoglycerate-independent phosphoglycerate mutase	2,3-bisphosphoglycerate-independent phosphoglycerate mutase	Energy metabolism
sll1334	-0.637892	0.00412799	0.00972767		sll1334	GAF domain-containing protein	two-component sensor histidine kinase	Regulatory functions
sll0533	-0.641022	0.00110665	0.00300109	tig	tig	trigger factor	trigger factor	Cellular processes
slr0359	-0.641305	0.000538044	0.00156881		syn-lov,slr0359	EAL domain-containing protein	hypothetical protein	Hypothetical
slr0351	-0.641686	0.000681851	0.00193677		NA	class I SAM-dependent methyltransferase	hypothetical protein	Hypothetical
slr0148	-0.644232	0.00256255	0.00637961		fdx,slr0148	2Fe-2S iron-sulfur cluster-binding protein	hypothetical protein	Hypothetical
sll1824	-0.644337	0.0131046	0.0272639
sll2003	-0.644932	0.00934212	0.0201146		NA	glycosyltransferase family 39 protein	hypothetical protein	Hypothetical
sll1289	-0.647464	0.00905223	0.0195981		NA	thioredoxin family protein	hypothetical protein	Hypothetical
slr2008	-0.647638	0.0103561	0.0221503		mrpC	cation:proton antiporter subunit C	hypothetical protein	Hypothetical
sll1378	-0.651075	0.00799627	0.0176181		NA	DUF1838 domain-containing protein	periplasmic protein, function unknown	Hypothetical
slr1562	-0.651422	0.00590843	0.0134411	grxC	grxC,grx,grxB,grx1	glutaredoxin 3	glutaredoxin	Biosynthesis of cofactors, prosthetic groups, and carriers
slr1364	-0.652257	0.000143055	0.000476701	bioB	bioB	biotin synthase BioB	biotin synthetase	Biosynthesis of cofactors, prosthetic groups, and carriers
sll0762	-0.652566	0.00128197	0.00343396
slr1194	-0.653877	0.000683221	0.00193677		NA	DUF533 domain-containing protein	hypothetical protein	Hypothetical
ssr2799	-0.654407	0.00249829	0.00623894	rpmA	rpmA,rpl27,ssr2799,rpl	50S ribosomal protein L27	50S ribosomal protein L27	Translation
slr0484	-0.654461	0.000189044	0.000608533		hik26	DICT sensory domain-containing protein	two-component sensor histidine kinase	Regulatory functions
slr1678	-0.656447	0.00191857	0.0049171	rplU	rplU,rpl21,rpl	50S ribosomal protein L21	50S ribosomal protein L21	Translation
sll0524	-0.657081	0.00283354	0.0069787		NA	FIST C-terminal domain-containing protein	hypothetical protein	Hypothetical
sll0456	-0.658545	0.0014517	0.0038249		NA	NAD(P)-dependent oxidoreductase	hypothetical protein	Hypothetical
sll1702	-0.658902	0.00756004	0.0167256		ycf51	Ycf51 family protein	hypothetical protein YCF51	Hypothetical
slr1560	-0.660915	0.000154034	0.000509472		hisZ,hisS2	ATP phosphoribosyltransferase regulatory subunit	histidyl tRNA synthetase	Translation
slr1788	-0.664449	0.00230362	0.00580685		NA	hypothetical protein	unknown protein	Unknown
sll0519	-0.665438	0.000544204	0.00158104	nuoH	ndhA	NADH-quinone oxidoreductase subunit NuoH	NADH dehydrogenase subunit 1	Photosynthesis and respiration
slr0240	-0.666638	0.00238459	0.00600156		slr0240	BlaI/MecI/CopY family transcriptional regulator	transcriptional regulator	Regulatory functions
sll0102	-0.667848	0.0136082	0.0281523		NA	RuBisCO accumulation factor 1	hypothetical protein	Hypothetical
slr0550	-0.669034	0.000732146	0.00206373	dapA	dapA	4-hydroxy-tetrahydrodipicolinate synthase	dihydrodipicolinate synthase	Amino acid biosynthesis
sll1524	-0.669713	0.00372252	0.00885645		NA	HAD family hydrolase	hypothetical protein	Hypothetical
slr1110	-0.670202	0.0126442	0.0263782		NA	Tab2 family RNA-binding protein	hypothetical protein	Hypothetical
slr0841	-0.671744	0.0119058	0.0249998		NA	META domain-containing protein	periplasmic protein, function unknown	Unknown
sll0148	-0.675567	0.00245714	0.00615049		NA	caspase family protein	hypothetical protein	Hypothetical
slr0469	-0.676829	0.0020189	0.00514148	rpsD	rpsD,rps4,rps	30S ribosomal protein S4	30S ribosomal protein S4	Translation
slr0402	-0.679045	0.0237493	0.0459982	rdgB	NA	RdgB/HAM1 family non-canonical purine NTP pyrophosphatase	hypothetical protein	Hypothetical
slr1347	-0.681393	0.000352692	0.00107308		icfA,ccaA,cab,cca	carbonic anhydrase	beta-type carbonic anhydrase localized in the carboxysome	Photosynthesis and respiration
slr1109	-0.684302	0.00339723	0.00814274		ank	ankyrin repeat domain-containing protein	similar to ankyrin	Other categories
slr0917	-0.685066	0.0218309	0.0428013	bioF	bioF	8-amino-7-oxononanoate synthase	7-keto-8-aminopelargonic acid synthetase	Biosynthesis of cofactors, prosthetic groups, and carriers
slr1093	-0.685261	0.0162655	0.0330546	folK	folK	2-amino-4-hydroxy-6- hydroxymethyldihydropteridine diphosphokinase	2-amino-4-hydroxy-6-hydroxymethyldihydropteridine pyrophosphokinase	Biosynthesis of cofactors, prosthetic groups, and carriers
sll1440	-0.685789	0.00310354	0.00752847	pdxH	pdxH	pyridoxamine 5'-phosphate oxidase	pyridoxamine 5&#x27;-phosphate oxidase	Biosynthesis of cofactors, prosthetic groups, and carriers
sll1097	-0.688452	0.00286643	0.00705431	rpsG	rpsG,rps7,rps,sll1097	30S ribosomal protein S7	30S ribosomal protein S7	Translation
slr1226	-0.68895	0.000170993	0.000558807		purC	phosphoribosylaminoimidazolesuccinocarboxamide synthase	phosphoribosyl aminoidazole succinocarboxamide synthetase	Purines, pyrimidines, nucleosides, and nucleotides
slr1656	-0.691616	0.00124551	0.00334665	murG	murG,mruG	undecaprenyldiphospho-muramoylpentapeptide beta-N-acetylglucosaminyltransferase	UDP-N-acetylglucosamine--N-acetylmuramyl-(pentapeptide) pyrophosphoryl -undecaprenol N-acetylglucosamine transferase	Cell envelope
slr0357	-0.692259	0.00925116	0.0199594	hisS	hisS,hisS1	histidine--tRNA ligase	histidyl-tRNA synthetase	Translation
sll1464	-0.693573	0.00295538	0.00723216		NA	YdiU family protein	hypothetical protein	Hypothetical
slr1472	-0.694119	0.000387045	0.00116986		NA	protein jag	hypothetical protein	Hypothetical
sml0006	-0.695585	0.000263101	0.00082066
slr1147	-0.700321	0.0046362	0.0107521	hik2	hik2	two-component system sensor histidine kinase Hik2	two-component sensor histidine kinase	Regulatory functions
slr0345	-0.700405	0.0127577	0.0265978		NA	SxtJ family membrane protein	unknown protein	Unknown
slr1467	-0.700839	0.00621794	0.0140473		NA	precorrin-8X methylmutase	precorrin isomerase	Biosynthesis of cofactors, prosthetic groups, and carriers
slr0743a	-0.701857	0.00132285	0.00353383
sll0107	-0.702384	0.0191152	0.038114		eda,hga	bifunctional 4-hydroxy-2-oxoglutarate aldolase/2-dehydro-3-deoxy-phosphogluconate aldolase	KHG/KDPG aldolase	Energy metabolism
sll1621	-0.70239	0.00549243	0.0125748		typeIIprx,aphC,PrxII,ahpC,sodB,typeIIprx,sll1621	peroxiredoxin	AhpC/TSA family protein	Other categories
slr0083	-0.705288	0.000738902	0.00207913		crhR,crhL,deaD,crh,chrR,slr0083	DEAD/DEAH box helicase	RNA helicase Light	Transcription
sll1212	-0.705954	0.000365306	0.00110936	gmd	gmd,rfbD	GDP-mannose 4,6-dehydratase	GDP-mannose 4,6-dehydratase	Energy metabolism
sll0430	-0.706352	0.00463341	0.0107521	htpG	htpG	molecular chaperone HtpG	HtpG, heat shock protein 90, molecular chaperone	Cellular processes
slr1748	-0.706665	0.00922079	0.0199073		slr1748	histidine phosphatase family protein	probable phosphoglycerate mutase	Other categories
slr1492	-0.709862	0.0221391	0.0432964		fecB	iron-siderophore ABC transporter substrate-binding protein	iron(III) dicitrate transport system substrate-binding protein	Transport and binding proteins
slr0904	-0.710739	0.000371707	0.00112773		comM	YifB family Mg chelatase-like AAA ATPase	competence protein ComM homolog	Cellular processes
slr1724	-0.71213	3.48079e-05	0.000130136		NA	DUF3153 domain-containing protein	hypothetical protein	Hypothetical
sll1960	-0.713666	0.00615527	0.0139338		NA	hypothetical protein	hypothetical protein	Hypothetical
sll0736	-0.714683	0.0055861	0.012762		NA	family 10 glycosylhydrolase	hypothetical protein	Hypothetical
slr1279	-0.718587	0.000320865	0.000985148	ndhC	ndhC	photosynthetic/respiratory NAD(P)H-quinone oxidoreductase subunit C	NADH dehydrogenase subunit 3	Photosynthesis and respiration
slr0147	-0.719129	0.00598084	0.0135771		slr0147	V4R domain-containing protein	hypothetical protein	Hypothetical
slr1351	-0.719235	0.000560831	0.00162348	murF	murF,mra	UDP-N-acetylmuramoyl-tripeptide--D-alanyl-D- alanine ligase	UDP-N-acetylmuramoylalanyl-D-glutamyl-2 6-diaminopimelate--D-alanyl-D-alanine ligase	Cell envelope
sll1144	-0.719301	0.0015119	0.00396966	rsmH	NA	16S rRNA (cytosine(1402)-N(4))-methyltransferase RsmH	hypothetical protein	Hypothetical
sll1239	-0.721071	0.020932	0.0412615		NA	hypothetical protein	unknown protein	Unknown
slr1790	-0.721343	0.00267755	0.00664024	hemJ	hemJ	protoporphyrinogen oxidase HemJ	hypothetical protein	Hypothetical
slr0418	-0.72211	0.00448134	0.0104532		NA	TIGR04168 family protein	putative transcripton factor DevT homolog	Regulatory functions
slr0551	-0.722562	3.12474e-05	0.00011792		NA	ribonuclease J	hypothetical protein	Hypothetical
slr1303	-0.724516	0.00521196	0.0120267		NA	SUMF1/EgtB/PvdO family nonheme iron enzyme	hypothetical protein	Hypothetical
sll1142	-0.728321	0.00380933	0.00904294		NA	bifunctional nuclease family protein	hypothetical protein	Hypothetical
smr0009	-0.728509	0.000682544	0.00193677
slr1977	-0.728707	0.0101056	0.0216577		NA	hypothetical protein	hypothetical protein	Hypothetical
slr1760	-0.728939	0.0194648	0.0387011		rre8,slr1760	PleD family two-component system response regulator	two-component response regulator	Regulatory functions
sll0336	-0.731025	7.30761e-05	0.00025793	accD	accD,ycf11,zfpA,zfp	acetyl-CoA carboxylase, carboxyltransferase subunit beta	acetyl-CoA carboxylase beta subunit	Fatty acid, phospholipid and sterol metabolism
sll0631	-0.731202	0.00264815	0.00657238	nadB	nadB	L-aspartate oxidase	L-aspartate oxidase	Biosynthesis of cofactors, prosthetic groups, and carriers
ssr3307	-0.732771	0.000106477	0.000363083	secG	ycf47,secG,ssr3307	preprotein translocase subunit SecG	preprotein translocase SecG subunit	Cellular processes
sll0271	-0.733356	0.0054557	0.0124996	nusB	nusB	transcription antitermination factor NusB	N utilization substance protein B homolog	Transcription
slr0552	-0.736428	0.00023501	0.000738767		NA	hypothetical protein	hypothetical protein	Hypothetical
slr2035	-0.736575	0.00136823	0.00364297	proB	proB	glutamate 5-kinase	glutamate 5-kinase	Amino acid biosynthesis
sll1879	-0.73874	0.000227012	0.000716424		ycf55,rre23,crr23	DUF3685 domain-containing protein	two-component response regulator	Regulatory functions
slr0033	-0.739518	0.00131957	0.00353091	gatC	slr0033	Asp-tRNA(Asn)/Glu-tRNA(Gln) amidotransferase subunit GatC	glutamyl-tRNA(Gln) amidotransferase subunit C	Translation
slr1362	-0.739748	0.0149717	0.0305799		NA	DUF1824 family protein	hypothetical protein	Hypothetical
ssl3379	-0.740783	0.0217558	0.0427023	clpS	NA	ATP-dependent Clp protease adapter ClpS	hypothetical protein	Hypothetical
sll2006	-0.741651	0.00176989	0.00457245		NA	hypothetical protein	hypothetical protein	Hypothetical
slr0474	-0.742306	0.00212849	0.00540347		rcp1,rre27,rcp,crr27	response regulator	two-component response regulator CheY subfamily, regulator for phytochrome 1 (Cph1)	Regulatory functions
slr1451	-0.742491	0.00138223	0.00367414		slr1451	hypothetical protein	hypothetical protein	Hypothetical
sll1188	-0.742572	0.000713232	0.00201748		NA	cupin domain-containing protein	hypothetical protein	Hypothetical
sll0640	-0.742604	0.0028915	0.00710516		sac1	SLC13 family permease	probable sodium/sulfate symporter	Transport and binding proteins
sll0228	-0.745739	0.000428486	0.00128068	speB	bcp,speB1	agmatinase	arginase	Energy metabolism
sll1820	-0.745853	2.35072e-05	9.11683e-05	truA	truA,hisT	tRNA pseudouridine(38-40) synthase TruA	tRNA pseudouridine synthase 1	Translation
sll0376	-0.746056	0.000488698	0.00144455		NA	hypothetical protein	unknown protein	Unknown
sll0244	-0.746334	0.00172866	0.00447734	galE	galE,galD	UDP-glucose 4-epimerase GalE	UDP-glucose 4-epimerase	Energy metabolism
slr0348	-0.7547	1.82708e-05	7.28793e-05		lytB	4-hydroxy-3-methylbut-2-enyl diphosphate reductase	hypothetical protein	Hypothetical
sll1891	-0.755458	0.00300533	0.00733602		NA	DUF928 domain-containing protein	unknown protein	Unknown
slr0823	-0.756208	0.000115104	0.000389201		ycf3	photosystem I assembly protein Ycf3	photosystem I assembly related protein	Photosynthesis and respiration
slr1784	-0.757277	0.0090647	0.0196097		bvdR	Gfo/Idh/MocA family oxidoreductase	biliverdin reductase	Biosynthesis of cofactors, prosthetic groups, and carriers
sll1740	-0.758755	0.00107344	0.00293328	rplS	rplS,rpl19,sll1740,rpl	50S ribosomal protein L19	50S ribosomal protein L19	Translation
slr0782	-0.760726	0.00060799	0.00174587		slr0782	flavin monoamine oxidase family protein	putative flavin-containing monoamine oxidase	Other categories
slr0220	-0.761703	1.98808e-05	7.84062e-05	glyS	glyS	glycine--tRNA ligase subunit beta	glycyl-tRNA synthetase beta chain	Translation
slr0077	-0.761783	0.00331958	0.00796849		sufS,nifS	SufS family cysteine desulfurase	cysteine desulfurase	Amino acid biosynthesis
sll0617	-0.761839	0.000585368	0.00168844		vipp1,im30	PspA/IM30 family protein	plasma membrane protein essential for thylakoid formation	Hypothetical
sll1987	-0.764638	0.000595804	0.00171393	katG	cpx,katG	catalase/peroxidase HPI	catalase peroxidase	Cellular processes
ssl3177	-0.765132	0.000858315	0.00238388		repA	RlpA-like double-psi beta-barrel domain-containing protein	hypothetical protein	Hypothetical
sll0297	-0.766149	0.000325891	0.000997189		NA	NYN domain-containing protein	hypothetical protein	Hypothetical
slr1666	-0.770072	0.000312117	0.00096236		degT	DegT/DnrJ/EryC1/StrS family aminotransferase	pleiotropic regulatory protein homolog	Regulatory functions
sll0911	-0.770615	0.0031489	0.00761557		NA	hypothetical protein	unknown protein	Unknown
sll1244	-0.771629	7.89343e-05	0.000276184	rplI	rplI,rpl9,rpl	50S ribosomal protein L9	50S ribosomal protein L9	Translation
slr1549	-0.772949	2.11094e-05	8.27664e-05	def	def,fms,pdf	peptide deformylase	polypeptide deformylase	Translation
ssl2717	-0.77566	0.00382728	0.00907218		NA	hypothetical protein	hypothetical protein	Hypothetical
slr0269	-0.777092	0.00579882	0.0132292		NA	hypothetical protein	hypothetical protein	Hypothetical
slr0086	-0.777485	0.000827692	0.00230479		dnaK1	Hsp70 family protein	similar to DnaK protein	Cellular processes
sll0897	-0.78081	0.000202692	0.000648574	dnaJ	dnaJ,dnaJ1,dnaJ4	molecular chaperone DnaJ	DnaJ protein, heat shock protein 40, molecular chaperone	Cellular processes
sll0068	-0.781257	0.000195669	0.000627348		NA	NACHT domain-containing protein	unknown protein	Unknown
ssl0511	-0.783594	0.00437869	0.0102463
slr2024	-0.78456	0.000802542	0.00224252		rre13,slr2024	response regulator	two-component response regulator CheY subfamily	Regulatory functions
slr1050	-0.784574	0.000170136	0.000556573		NA	dolichyl-phosphate-mannose--protein mannosyltransferase	hypothetical protein	Hypothetical
slr0169	-0.785945	0.00245574	0.00615049		NA	hypothetical protein	hypothetical protein	Hypothetical
slr0650	-0.786332	7.36307e-05	0.000259035		NA	NYN domain-containing protein	hypothetical protein	Hypothetical
slr1946	-0.786726	0.000324759	0.000994672		NA	matrixin family metalloprotease	hypothetical protein	Hypothetical
slr0500	-0.78844	0.000382554	0.00115846	hisB	hisB	imidazoleglycerol-phosphate dehydratase HisB	imidazoleglycerol-phosphate dehydratase	Amino acid biosynthesis
sll1662	-0.788522	0.00327913	0.00787726	pheA	pheA	prephenate dehydratase	probable prephenate dehydratase	Amino acid biosynthesis
slr0347	-0.789361	0.00138912	0.00368943		NA	ABC transporter permease	probable permease protein of ABC transporter	Transport and binding proteins
sll1841	-0.789429	5.95041e-07	2.99755e-06		odhB,citM,pdhC	dihydrolipoamide acetyltransferase family protein	pyruvate dehydrogenase dihydrolipoamide acetyltransferase component (E2)	Energy metabolism
sll0698	-0.789542	0.00034205	0.00104465		hik33,chk33,ycf26,dspA,nblS,dfr	ATP-binding protein	drug sensory protein A, low temperature sensor, two-component sensor histidine kinase	Other categories
sll0146	-0.791341	5.78562e-05	0.000206695		natC	branched-chain amino acid ABC transporter permease	Integral membrane protein of the ABC-type, Nat permease for neutral amino acids	Transport and binding proteins
slr1510	-0.793117	9.18462e-05	0.000316884	plsX	plsX	phosphate acyltransferase PlsX	fatty acid/phospholipid synthesis protein PlsX	Fatty acid, phospholipid and sterol metabolism
slr0008	-0.799609	3.91385e-05	0.00014448		ctpA	S41 family peptidase	carboxyl-terminal processing protease	Translation
slr0780	-0.801721	0.000131384	0.000439175	nrdR	NA	transcriptional regulator NrdR	hypothetical protein	Hypothetical
slr1846	-0.80245	8.26473e-05	0.000287302	grxD	ycf64,grxC,grx3p,slr1846	Grx4 family monothiol glutaredoxin	hypothetical protein YCF64	Biosynthesis of cofactors, prosthetic groups, and carriers
slr0076	-0.804004	0.002813	0.00693342	sufD	sufD,sufB	Fe-S cluster assembly protein SufD	hypothetical protein	Hypothetical
sll0038	-0.804687	0.00015855	0.000522389		cheY,pixG,pisG,taxP1,rer1,rre36,patA,taxP	response regulator	positive phototaxis protein, two-component response regulator PatA subfamily	Regulatory functions
sll0078	-0.805843	9.34886e-06	3.939e-05	thrS	thrS	threonine--tRNA ligase	threonyl-tRNA synthetase	Translation
sll0550	-0.8067	6.34417e-07	3.19092e-06		flv3,flv	diflavin flavoprotein	flavoprotein	Other categories
sll1819	-0.808194	3.5881e-05	0.000133527	rplQ	rplQ,rpl17,rpl	50S ribosomal protein L17	50S ribosomal protein L17	Translation
slr0817	-0.810192	0.00845302	0.0185356		menF,entC	isochorismate synthase	salicylate biosynthesis isochorismate synthase	Transport and binding proteins
slr1900	-0.811922	3.1912e-05	0.000120286		NA	DUF3386 domain-containing protein	hypothetical protein	Hypothetical
sll0422	-0.812939	0.000421475	0.00126325		sll0422	isoaspartyl peptidase/L-asparaginase	asparaginase	Energy metabolism
slr0670	-0.81478	1.44094e-05	5.85654e-05		usp2	universal stress protein	hypothetical protein	Hypothetical
sll1533	-0.816168	0.000146996	0.000488823		pilT2,pilT	type IV pilus twitching motility protein PilT	twitching mobility protein	Cellular processes
sll0862	-0.816536	1.90774e-05	7.57216e-05		NA	site-2 protease family protein	hypothetical protein	Hypothetical
sll1071	-0.819017	0.000505646	0.00148646		NA	TPM domain-containing protein	hypothetical protein	Hypothetical
ssl2233	-0.821307	2.95e-06	1.32812e-05	rpsT	rpsT,rps20,ssl2233,rps	30S ribosomal protein S20	30S ribosomal protein S20	Translation
sll1561	-0.821624	0.000100553	0.000344707	pruA	putA	L-glutamate gamma-semialdehyde dehydrogenase	proline oxidase	Energy metabolism
slr0557	-0.822187	1.17703e-06	5.61312e-06	valS	valS	valine--tRNA ligase	valyl-tRNA synthetase	Translation
sll0179	-0.823638	8.94677e-06	3.79442e-05	gltX	gltX	glutamate--tRNA ligase	glutamyl-tRNA synthetase	Translation
slr0719	-0.823821	0.000521272	0.00152682		rfrE	pentapeptide repeat-containing protein	unknown protein	Unknown
sll1198	-0.824182	0.0160096	0.0325965	trmD	trmD	tRNA (guanosine(37)-N1)-methyltransferase TrmD	tRNA (guanine-N1)-methyltransferase	Translation
slr1531	-0.829793	0.000101334	0.000346647	ffh	ffh	signal recognition particle protein	signal recognition particle protein	Cellular processes
sll0932	-0.830374	0.000265447	0.000827178		NA	permease	hypothetical protein	Hypothetical
sll0645	-0.831506	0.000227653	0.000717743		NA	DUF928 domain-containing protein	unknown protein	Unknown
slr0516	-0.833107	0.00318239	0.00766775		rfrD	pentapeptide repeat-containing protein	hypothetical protein	Hypothetical
sll0749	-0.834044	0.000225254	0.000711574		sll0749	GerMN domain-containing protein	hypothetical protein	Hypothetical
sll0518	-0.834654	3.45027e-06	1.53829e-05		NA	hypothetical protein	unknown protein	Unknown
sll0555	-0.83478	0.000100731	0.000344951	map	map-3,mapC	type I methionyl aminopeptidase	methionine aminopeptidase	Translation
slr1356	-0.835269	9.18417e-07	4.47937e-06		rps1,rps1a,rps	S1 RNA-binding domain-containing protein	30S ribosomal protein S1	Translation
slr0875	-0.837839	2.38058e-05	9.21312e-05	mscL	mscL	large conductance mechanosensitive channel protein MscL	large-conductance mechanosensitive channel	Transport and binding proteins
slr1105	-0.839136	1.46615e-05	5.92906e-05	typA	fus	translational GTPase TypA	GTP-binding protein TypA/BipA homolog	Translation
slr0343	-0.840031	0.00541961	0.0124346	petD	petD,slr0343	cytochrome b6-f complex subunit IV	cytochrome b6-f complex subunit 4	Photosynthesis and respiration
sll1300	-0.841746	0.00343607	0.00822358	trmB	NA	tRNA (guanosine(46)-N7)-methyltransferase TrmB	putative methyltransferase	Other categories
ssl1784	-0.843627	4.73161e-06	2.08401e-05	rpsO	rpsO,rps15,ssl1784,rps	30S ribosomal protein S15	30S ribosomal protein S15	Translation
sll1817	-0.844382	9.18572e-06	3.87534e-05	rpsK	rpsK,rps11,rps	30S ribosomal protein S11	30S ribosomal protein S11	Translation
slr2087	-0.845567	2.61832e-05	0.000100338		ycf44,ccsB	cytochrome c biogenesis protein ResB	c-type cytochrome biogenesis protein Ccs1	Other categories
slr0865	-0.84601	0.000230246	0.000725206	egtD	NA	L-histidine N(alpha)-methyltransferase	hypothetical protein	Hypothetical
sll1186	-0.84641	0.000500871	0.00147641		NA	Uma2 family endonuclease	hypothetical protein	Hypothetical
slr0599	-0.848355	2.74432e-05	0.000104544		spkC,pknE	serine/threonine-protein kinase	serine/threonine kinase	Regulatory functions
sll2005	-0.850427	1.27443e-07	7.03672e-07	gyrB	gyrB	DNA topoisomerase (ATP-hydrolyzing) subunit B	DNA gyrase B subunit [Contains: Ssp gyrB intein]	DNA replication, restriction, modification, recombination, and repair
slr0649	-0.853802	2.95552e-06	1.32874e-05	metG	metS	methionine--tRNA ligase	methionyl-tRNA synthetase	Translation
sll0558	-0.856814	0.00153252	0.00401725		ycf53,GUN4	GUN4 domain-containing protein	hypothetical protein YCF53	Hypothetical
sll0867	-0.857523	7.71e-05	0.000270354		NA	aldo/keto reductase	hypothetical protein	Hypothetical
slr1772	-0.858904	5.89679e-05	0.000209743		NA	linear amide C-N hydrolase	probable hydrolase, periplasmic protein	Other categories
slr0032	-0.860607	4.73256e-06	2.08401e-05		ilvE	branched-chain amino acid transaminase	probable branched-chain amino acid aminotransferase	Amino acid biosynthesis
sll1760	-0.862773	0.000589769	0.00169961	thrB	thrB	homoserine kinase	homoserine kinase	Amino acid biosynthesis
ST6803t04	-0.863578	0.0240093	0.0463622
slr1929	-0.866422	0.00221388	0.00559378
slr1848	-0.866827	1.31942e-05	5.41736e-05	hisD	hisD	histidinol dehydrogenase	histidinol dehydrogenase	Amino acid biosynthesis
sll1568	-0.867284	0.000390481	0.00117914		pgl1	PAP/fibrillin family protein	fibrillin	Cell envelope
ST6803t13	-0.870074	0.0135096	0.0279662
slr2032	-0.871138	0.000935993	0.00258401		ycf23	DUF561 domain-containing protein	hypothetical protein YCF23	Hypothetical
ssr1398	-0.871229	0.00101008	0.00277427
slr0783	-0.872471	0.000128823	0.000432409	tpiA	tpiA,tpi,slr0783	triose-phosphate isomerase	triosephosphate isomerase	Photosynthesis and respiration
sll0421	-0.876692	2.41722e-05	9.34098e-05	purB	purB	adenylosuccinate lyase	adenylosuccinate lyase	Purines, pyrimidines, nucleosides, and nucleotides
sll1816	-0.878409	5.5175e-06	2.40988e-05	rpsM	rpsM,rps13,rps,rpl13	30S ribosomal protein S13	30S ribosomal protein S13	Translation
slr1199	-0.87876	0.00149171	0.00391986	mutL	mutL	DNA mismatch repair endonuclease MutL	DNA mismatch repair protein MutL	DNA replication, restriction, modification, recombination, and repair
sll0830	-0.879162	7.35633e-05	0.000259035		fus	elongation factor G	elongation factor EF-G	Translation
slr0927	-0.882117	0.0043779	0.0102463	psbD	psbD2,psbD,psbD-2,psbDII	photosystem II D2 protein (photosystem q(a) protein)	photosystem II reaction center D2 protein	Photosynthesis and respiration
sll1341	-0.883245	3.63481e-07	1.87808e-06	bfr	bfrA,sll1341	bacterioferritin	bacterioferritin	Transport and binding proteins
slr0731	-0.884773	0.00018358	0.000593912		NA	DUF3086 domain-containing protein	hypothetical protein	Hypothetical
sll0905	-0.884906	0.000455374	0.00135351		maf	Maf family nucleotide pyrophosphatase	hypothetical protein	Hypothetical
sll0505	-0.885676	0.0032111	0.00772536	cdaA	NA	diadenylate cyclase CdaA	hypothetical protein	Hypothetical
slr2135	-0.886656	0.0045483	0.010594		hupE,ureJ	HupE/UreJ family protein	hydrogenase accessory protein HupE	Other categories
slr0075	-0.886805	0.0023882	0.00600594	sufC	ycf16,sufC	Fe-S cluster assembly ATPase SufC	ABC transporter ATP-binding protein	Transport and binding proteins
sll0757	-0.887778	1.42579e-05	5.8023e-05	purF	purF	amidophosphoribosyltransferase	amidophosphoribosyltransferase	Purines, pyrimidines, nucleosides, and nucleotides
sll1656	-0.887914	1.97596e-05	7.80444e-05		NA	DUF3611 family protein	hypothetical protein	Hypothetical
sll0648	-0.888867	3.21487e-06	1.43731e-05		lim	MraY family glycosyltransferase	probable glycosyltransferase	Other categories
slr0080	-0.890299	0.000559413	0.00162084	rnhA	rnhA	ribonuclease HI	ribonuclease H	Transcription
slr0651	-0.891011	0.00469424	0.0108789		NA	DUF4346 domain-containing protein	hypothetical protein	Hypothetical
slr0581	-0.891076	0.00151774	0.00398175		NA	MliC family protein	unknown protein	Unknown
slr0209	-0.891801	0.000152482	0.000505499		NA	hypothetical protein	unknown protein	Unknown
slr0597	-0.893558	1.31746e-05	5.41622e-05	purH	purH	bifunctional phosphoribosylaminoimidazolecarboxamide formyltransferase/IMP cyclohydrolase	phosphoribosyl aminoimidazole carboxy formyl formyltransferase/inosinemonophosphate cyclohydrolase (PUR-H(J))	Purines, pyrimidines, nucleosides, and nucleotides
slr0870	-0.893756	0.0100137	0.0214751		slr0870	KGK domain-containing protein	hypothetical protein	Hypothetical
slr0607	-0.895396	0.0181855	0.0365412		NA	cyclic nucleotide-binding domain-containing protein	hypothetical protein	Hypothetical
sll1915	-0.896925	0.000191883	0.000617056		NA	hypothetical protein	hypothetical protein	Hypothetical
sll0470	-0.899582	0.000887701	0.00245913		NA	DUF2808 domain-containing protein	hypothetical protein	Hypothetical
sll1865	-0.899941	0.00242631	0.00609226	prfB	pfbB,prfB	peptide chain release factor 2	peptide chain release factor 2	Translation
slr0549	-0.900212	3.39721e-05	0.000127455		asd	aspartate-semialdehyde dehydrogenase	aspartate beta-semialdehyde dehydrogenese	Amino acid biosynthesis
sll1818	-0.900688	2.64094e-06	1.19735e-05		rpoA,bacA,rpo	DNA-directed RNA polymerase subunit alpha	RNA polymerase alpha subunit	Transcription
sll1466	-0.902207	0.000114679	0.000388171		NA	glycosyltransferase family 4 protein	probable glycosyltransferase	Other categories
slr0417	-0.90389	3.95193e-07	2.02721e-06	gyrA	gyrA	DNA topoisomerase (ATP-hydrolyzing) subunit A	DNA gyrase subunit A	DNA replication, restriction, modification, recombination, and repair
sll1854	-0.904466	0.00848013	0.0185824	xth	xthA,xth	exodeoxyribonuclease III	exodeoxyribonuclease III	DNA replication, restriction, modification, recombination, and repair
sll0821	-0.905853	5.38946e-05	0.000193408		cph2,sll0821	diguanylate cyclase	phytochrome-like protein	Hypothetical
sll1822	-0.908444	0.000324504	0.000994672	rpsI	rpsI,rps9,sll1822,rps	30S ribosomal protein S9	30S ribosomal protein S9	Translation
slr1598	-0.908634	3.90315e-05	0.000144251	lipA	lipA,lip	lipoyl synthase	lipoic acid synthetase	Biosynthesis of cofactors, prosthetic groups, and carriers
ssr2781	-0.908916	0.00552626	0.0126432		NA	hypothetical protein	hypothetical protein	Hypothetical
slr0525	-0.909335	1.76159e-05	7.04419e-05	bchM	chlM	magnesium protoporphyrin IX methyltransferase	Mg-protoporphyrin IX methyl transferase	Biosynthesis of cofactors, prosthetic groups, and carriers
sll0156	-0.911072	0.00081088	0.00226385		NA	hypothetical protein	unknown protein	Unknown
slr0775	-0.912754	8.23519e-06	3.51114e-05	secF	secF	protein translocase subunit SecF	protein-export membrane protein SecF	Cellular processes
sll1945	-0.913952	4.95809e-08	2.92845e-07	dxs	dxs	1-deoxy-D-xylulose-5-phosphate synthase	1-deoxyxylulose-5-phosphate synthase	Other categories
sll1787	-0.913973	1.66845e-06	7.81765e-06	rpoB	rpoB,rpo	DNA-directed RNA polymerase subunit beta	RNA polymerase beta subunit	Transcription
slr2071	-0.917545	0.000906622	0.00250723		NA	hypothetical protein	unknown protein	Unknown
slr0879	-0.919066	8.43916e-05	0.000293049	gcvH	gcvH	glycine cleavage system protein GcvH	glycine decarboxylase complex H-protein	Energy metabolism
sll1786	-0.919206	3.71977e-08	2.22151e-07		tatD,dtd3	TatD family hydrolase	putative deoxyribonuclease, tatD homolog	Other categories
slr1125	-0.922981	0.00025316	0.000791957		NA	glycosyltransferase	probable glucosyl transferase	Biosynthesis of cofactors, prosthetic groups, and carriers
sll0067	-0.928481	2.20325e-05	8.59667e-05		gst,parB	glutathione S-transferase family protein	glutathione S-transferase	Biosynthesis of cofactors, prosthetic groups, and carriers
sll0245	-0.932156	2.53324e-05	9.71932e-05	ychF	NA	redox-regulated ATPase YchF	probable GTP binding protein	Other categories
sll0726	-0.9327	0.00104285	0.0028594	pgm	pgm	phosphoglucomutase (alpha-D-glucose-1,6-bisphosphate-dependent)	phosphoglucomutase	Central intermediary metabolism
sll1060	-0.933122	1.6012e-07	8.73604e-07		NA	UPF0182 family protein	hypothetical protein	Hypothetical
ST6803t22	-0.933208	0.00364286	0.0086991
slr0287	-0.938553	1.25527e-05	5.18706e-05		NA	KH domain-containing protein	hypothetical protein	Hypothetical
sll0723	-0.940778	0.00191639	0.00491542		sll0723	DUF4114 domain-containing protein	unknown protein	Unknown
slr2048	-0.942111	8.17176e-05	0.000284377		PratA	tetratricopeptide repeat protein	periplasmic protein, function unknown	Unknown
sll0027	-0.944989	6.90281e-08	3.9821e-07		ndhD4,ndhD,sll0027	NADH-quinone oxidoreductase subunit M	NADH dehydrogenase subunit 4 (involved in constitutive, low affinity CO2 uptake)	Photosynthesis and respiration
ssl0467	-0.945151	2.76153e-06	1.24676e-05		NA	hypothetical protein	unknown protein	Unknown
slr1971	-0.945338	0.00799568	0.0176181		NA	M48 family metalloprotease	hypothetical protein	Hypothetical
ST6803t19	-0.945761	0.0148895	0.0304515
sll0716	-0.946231	1.78955e-05	7.14709e-05	lepB	lepB1,lepB	signal peptidase I	leader peptidase I (signal peptidase I)	Cellular processes
ssr0482	-0.949509	0.000351143	0.00106938	rpsP	rpsP,rps16,ssr0482,rps	30S ribosomal protein S16	30S ribosomal protein S16	Translation
slr1521	-0.950474	0.000526813	0.00154165	hflX	hflX	GTPase HflX	GTP-binding protein	Other categories
slr1519	-0.951155	0.000181869	0.000589949		hglK,rfrF	pentapeptide repeat-containing protein	hypothetical protein	Hypothetical
slr1101	-0.951301	3.93705e-05	0.00014517		NA	universal stress protein	hypothetical protein	Hypothetical
sll1821	-0.951674	2.62266e-05	0.000100385	rplM	rplM,rpl13,rpl	50S ribosomal protein L13	50S ribosomal protein L13	Translation
slr0992	-0.95723	0.00163212	0.00425754	trmL	NA	tRNA (uridine(34)/cytosine(34)/5- carboxymethylaminomethyluridine(34)-2'-O)- methyltransferase TrmL	probable tRNA/rRNA methyltransferase	Translation
sll0861	-0.957555	0.000546382	0.00158547	murQ	NA	N-acetylmuramic acid 6-phosphate etherase	hypothetical protein	Hypothetical
sll0899	-0.958046	9.07252e-07	4.43163e-06	glmU	glmU	bifunctional UDP-N-acetylglucosamine diphosphorylase/glucosamine-1-phosphate N-acetyltransferase GlmU	UDP-N-acetylglucosamine pyrophosphorylase	Cell envelope
sll0298	-0.961198	1.48689e-05	5.99785e-05		NA	DUF2062 domain-containing protein	hypothetical protein	Hypothetical
slr0245	-0.961479	0.00032679	0.00099899		bcp	histone deacetylase	Histone deacetylase family protein	Other categories
ssl2667	-0.964055	8.98586e-07	4.40013e-06		synifU,cnfU,nfuA,nifU,ssl2667	NifU family protein	an assembly factor for iron-sulfur culsters	Amino acid biosynthesis
sll1059	-0.965997	5.17097e-05	0.000186398		adk	nucleoside monophosphate kinase	adenylate kinase	Purines, pyrimidines, nucleosides, and nucleotides
ST6803t21	-0.966086	0.0004994	0.00147348
sll1415	-0.970509	0.000295264	0.000917427		sll1415	NAD(+) kinase	hypothetical protein	Hypothetical
slr1306	-0.974625	7.95203e-08	4.53858e-07		NA	DUF697 domain-containing protein	hypothetical protein	Hypothetical
sll1470	-0.974662	2.91982e-07	1.53327e-06	leuC	leuC	3-isopropylmalate dehydratase large subunit	3-isopropylmalate dehydratase large subunit	Amino acid biosynthesis
slr1120	-0.976382	3.61369e-05	0.000134324		pilD,hofD,hopD,hotD	A24 family peptidase	type 4 prepilin-like proteins leader peptide processing enzyme	Cellular processes
slr1431	-0.977055	5.68507e-07	2.87288e-06		slr1431	DUF3370 domain-containing protein	hypothetical protein	Hypothetical
slr1046	-0.979756	0.00163599	0.00426417		pilA3,tatB	TatA/E family twin arginine-targeting protein translocase	putative TatA protein	Hypothetical
sll1398	-0.980226	5.20536e-05	0.000187428	psb28	psb28,psb13,ycf79,psbW,psb28-1	photosystem II reaction center protein Psb28	photosystem II reaction center 13 kDa protein	Photosynthesis and respiration
ST6803t33	-0.983884	0.00254007	0.00633346
slr1511	-0.984844	2.0183e-05	7.93275e-05		fabH	beta-ketoacyl-ACP synthase III	3-oxoacyl-[acyl-carrier-protein] synthase III	Fatty acid, phospholipid and sterol metabolism
slr1647	-0.985561	0.00050131	0.00147641	fetB	NA	iron export ABC transporter permease subunit FetB	hypothetical protein	Hypothetical
sll0634	-0.985615	0.000159449	0.000524275		btpA	BtpA/SgcQ family protein	photosystem I biogenesis protein BtpA	Photosynthesis and respiration
sll1848	-0.986552	0.00109034	0.00296185		plsC,sll1848	lysophospholipid acyltransferase family protein	putative acyltransferas	Other categories
slr0301	-0.987141	1.36512e-06	6.45276e-06	ppsA	ppsA,pps	pyruvate, water dikinase	phosphoenolpyruvate synthase	Energy metabolism
slr0862	-0.987263	0.00274118	0.00677272		lmbP	LmbP protein	probable sugar kinase	Other categories
sll0362	-0.987711	1.63035e-07	8.88002e-07	alaS	alaS,lovB	alanine--tRNA ligase	alanyl-tRNA synthetase	Translation
sll0283	-0.989057	0.00176757	0.00457012		NA	hypothetical protein	hypothetical protein	Hypothetical
sll1286	-0.989652	0.000777546	0.00218214		NA	TetR/AcrR family transcriptional regulator	transcriptional regulator	Regulatory functions
slr1542	-0.993076	0.000213048	0.000676333	ispF	NA	2-C-methyl-D-erythritol 2,4-cyclodiphosphate synthase	2-C-methyl-D-erythritol 2,4-cyclodiphosphate synthase	Other categories
slr0798	-0.995601	0.000904446	0.00250336		ziaA,slr0798	heavy metal translocating P-type ATPase	zinc-transporting P-type ATPase (zinc efflux pump) involved in zinc tolerance	Transport and binding proteins
slr1471	-0.996896	6.60455e-10	4.75616e-09	yidC	alb3,oxa1,synyidC	membrane protein insertase YidC	hypothetical protein	Hypothetical
sll1099	-0.997428	2.95603e-05	0.000111815	tuf	tufA,tuf	elongation factor Tu	elongation factor Tu	Translation
sll1106	-0.997527	6.20482e-06	2.69182e-05		NA	DUF1269 domain-containing protein	hypothetical protein	Hypothetical
slr0084	-0.999886	2.29348e-05	8.91631e-05	hisH	hisH	imidazole glycerol phosphate synthase subunit HisH	amidotransferase HisH	Amino acid biosynthesis
sll1789	-1.00016	1.26438e-07	6.99322e-07		rpoC2,rpoC,rpo	DNA-directed RNA polymerase subunit beta''	RNA polymerase beta prime subunit	Transcription
sll1043	-1.00021	2.21396e-07	1.18779e-06		pnp	polyribonucleotide nucleotidyltransferase	polyribonucleotide nucleotidyltransferase	Transcription
slr1463	-1.00086	6.92351e-09	4.52064e-08	fusB	fus,fusA,fusB,slr1463	elongation factor G variant FusB	elongation factor EF-G	Translation
slr0915	-1.00562	0.00143129	0.00378579		I-Ssp6803I,trnfM	group I intron-associated PD-(D/E)XK endonuclease	putative endonuclease [encoded in trnfM-intron: 2791054 - 2791708]	DNA replication, restriction, modification, recombination, and repair
slr0602	-1.00756	9.80433e-06	4.10939e-05		NA	hypothetical protein	unknown protein	Unknown
sll0451	-1.01007	0.00878247	0.0191277		NA	GNAT family N-acetyltransferase	hypothetical protein	Hypothetical
sll1329	-1.01103	8.99436e-07	4.40013e-06		sll1329	inositol monophosphatase family protein	inositol monophosphate family protein	Regulatory functions
slr0241	-1.01194	2.64842e-07	1.40218e-06		NA	M56 family metallopeptidase	hypothetical protein	Hypothetical
sll0578	-1.01231	0.000473017	0.00140206	purK	purK	5-(carboxyamino)imidazole ribonucleotide synthase	phosphoribosylaminoimidazole carboxylase ATPase subunit	Purines, pyrimidines, nucleosides, and nucleotides
sll1815	-1.01241	2.25271e-05	8.77901e-05		adk	adenylate kinase	adenylate kinase	Purines, pyrimidines, nucleosides, and nucleotides
slr0732	-1.01252	0.0145794	0.0298924		NA	phosphate-starvation-inducible PsiE family protein	hypothetical protein	Hypothetical
sll1399	-1.01539	4.25011e-05	0.000155291		NA	DUF4336 domain-containing protein	hypothetical protein	Hypothetical
sll0170	-1.01938	8.40588e-07	4.13739e-06	dnaK	dnak2,dnaK	molecular chaperone DnaK	DnaK protein 2, heat shock protein 70, molecular chaperone	Cellular processes
sll0933	-1.02	1.83003e-05	7.29067e-05		NA	PAM68 family protein	hypothetical protein	Hypothetical
slr1251	-1.02143	4.6355e-05	0.000168226		cyp,rot1	peptidylprolyl isomerase	peptidyl-prolyl cis-trans isomerase	Translation
ssl3446	-1.02503	0.000731902	0.00206373		NA	DUF2949 domain-containing protein	hypothetical protein	Hypothetical
sll1553	-1.02684	5.24467e-10	3.82826e-09	pheT	pheT	phenylalanine--tRNA ligase subunit beta	phenylalanyl-tRNA synthetase	Translation
sll1814	-1.03082	2.59267e-06	1.17712e-05	secY	secY	preprotein translocase subunit SecY	preprotein translocase SecY subunit	Cellular processes
sll0480	-1.03265	9.0509e-08	5.12036e-07		NA	LL-diaminopimelate aminotransferase	probable aminotransferase	Other categories
slr2130	-1.03297	3.33367e-07	1.73656e-06	aroB	aroB	3-dehydroquinate synthase	3-dehydroquinate synthase	Amino acid biosynthesis
slr1550	-1.03476	8.92467e-07	4.37934e-06	lysS	lysS,herC	lysine--tRNA ligase	lysyl-tRNA synthetase	Translation
sll1606	-1.03661	0.000546714	0.00158547		NA	YdcF family protein	hypothetical protein	Hypothetical
slr1470	-1.03907	3.50413e-08	2.10052e-07		NA	PH domain-containing protein	hypothetical protein	Hypothetical
slr1689	-1.03956	0.000418777	0.0012575		mutM,fpg	DNA-formamidopyrimidine glycosylase	formamidopyrimidine-DNA glycosylase	DNA replication, restriction, modification, recombination, and repair
slr0624	-1.04089	1.16655e-08	7.40655e-08	wecB	NA	UDP-N-acetylglucosamine 2-epimerase (non-hydrolyzing)	UDP-N-acetylglucosamine 2-epimerase	Cell envelope
sll0147	-1.04246	1.5826e-05	6.37597e-05		cruA	hypothetical protein	hypothetical protein	Hypothetical
slr1840	-1.04251	0.000395726	0.00119162		SynGK	glycerate kinase	hypothetical protein	Hypothetical
slr1590	-1.04465	1.07797e-08	6.88487e-08		NA	hypothetical protein	hypothetical protein	Hypothetical
sll1074	-1.04772	6.81147e-08	3.94355e-07	leuS	leuS	leucine--tRNA ligase	leucyl-tRNA synthetase	Translation
slr0962	-1.05141	1.78112e-07	9.65221e-07		NA	Ycf66 family protein	unknown protein	Unknown
slr2025	-1.05362	1.99019e-07	1.0731e-06		NA	YbjN domain-containing protein	hypothetical protein	Hypothetical
slr0711	-1.05657	1.40836e-05	5.75318e-05	queF	NA	preQ(1) synthase	hypothetical protein	Hypothetical
sll1098	-1.05793	2.16503e-06	9.94186e-06	fusA	fus,fusB,fusA	elongation factor G	elongation factor EF-G	Translation
sll0410	-1.05912	0.000139588	0.00046563		NA	thioesterase family protein	hypothetical protein	Hypothetical
slr0966	-1.06038	9.66151e-09	6.23254e-08	trpA	trpA	tryptophan synthase subunit alpha	tryptophan synthase alpha chain	Amino acid biosynthesis
sll0408	-1.06188	8.15986e-09	5.29568e-08		NA	peptidylprolyl isomerase	peptidyl-prolyl cis-trans isomerase	Translation
slr0821	-1.06358	1.14507e-07	6.36613e-07		NA	MoaD/ThiS family protein	hypothetical protein	Hypothetical
slr0598	-1.06669	9.94775e-06	4.15328e-05		NA	DUF3067 family protein	hypothetical protein	Hypothetical
sll1522	-1.06745	0.0031665	0.00765236	pgsA	PgsA,slr1522	CDP-diacylglycerol--glycerol-3-phosphate 3-phosphatidyltransferase	CDP-diacylglycerol--glycerol-3-phosphate 3-phosphatidyltransferase	Fatty acid, phospholipid and sterol metabolism
sll0300	-1.06893	0.000206209	0.000658517	ribE	ribC	riboflavin synthase	riboflavin synthase alpha chain	Biosynthesis of cofactors, prosthetic groups, and carriers
slr1718	-1.07651	8.54119e-08	4.85761e-07		NA	2-phosphosulfolactate phosphatase family protein	hypothetical protein	Hypothetical
sll0576	-1.07804	2.30996e-08	1.40563e-07		NA	NAD-dependent epimerase/dehydratase	putative sugar-nucleotide epimerase/dehydratease	Other categories
slr0990	-1.07828	2.18175e-05	8.5335e-05	gshA	gshA	glutamate--cysteine ligase	hypothetical protein	Hypothetical
slr1331	-1.08054	1.10229e-09	7.81559e-09		ymxG	pitrilysin family protein	periplasmic processing protease	Translation
slr0001	-1.08135	6.74425e-07	3.38158e-06		NA	flavin reductase family protein	hypothetical protein	Hypothetical
sll1584	-1.08139	5.44284e-05	0.000194889		NA	ferredoxin	ferredoxin like protein	Photosynthesis and respiration
slr1964	-1.08401	9.48136e-08	5.32644e-07		frp,slr1964	fluorescence recovery protein	hypothetical protein	Hypothetical
slr1322	-1.08523	1.92213e-06	8.91549e-06		NA	TldD/PmbA family protein	putative modulator of DNA gyrase; TldD	DNA replication, restriction, modification, recombination, and repair
slr0452	-1.08754	3.53781e-05	0.000132114	ilvD	ilvD	dihydroxy-acid dehydratase	dihydroxyacid dehydratase	Amino acid biosynthesis
sll0227	-1.08793	1.25453e-08	7.9028e-08		ppiB,cdv1	peptidylprolyl isomerase	peptidyl-prolyl cis-trans isomerase B, periplasmic protein	Translation
slr1557	-1.09274	9.98784e-10	7.11302e-09		NA	helix-turn-helix domain-containing protein	hypothetical protein	Hypothetical
slr1052	-1.09354	3.23479e-05	0.000121787		NA	tetratricopeptide repeat protein	hypothetical protein	Hypothetical
sll0595	-1.09471	0.000664131	0.00189357		NA	hypothetical protein	unknown protein	Unknown
sll0194	-1.09516	3.96122e-07	2.02721e-06	tatC	tatC,ycf43	twin-arginine translocase subunit TatC	putative sec-independent protein translocase	Cellular processes
slr1417	-1.09799	1.47083e-09	1.02926e-08		ycf57,iscA,sufA,iscA1	iron-sulfur cluster assembly accessory protein	hypothetical protein YCF57	Hypothetical
ST6803t11	-1.10062	0.00268481	0.00665312
sll0144	-1.10242	4.01932e-07	2.05368e-06	pyrH	pyrH,smbA	UMP kinase	uridine monophosphate kinase	Purines, pyrimidines, nucleosides, and nucleotides
sll1639	-1.10302	9.75995e-06	4.09612e-05		ureD	urease accessory protein UreD	urease accessory protein D	Central intermediary metabolism
sll0479	-1.10628	0.00190118	0.00488029		exbD	biopolymer transporter ExbD	unknown protein	Unknown
slr0967	-1.10976	1.37617e-06	6.49231e-06		rfrP,slr0967	pentapeptide repeat-containing protein	hypothetical protein	Hypothetical
slr1901	-1.11069	2.16476e-05	8.47732e-05		evrA	ATP-binding cassette domain-containing protein	ATP-binding protein of ABC transporter	Transport and binding proteins
sll0066	-1.11076	5.3637e-08	3.16222e-07		NA	hypothetical protein	unknown protein	Unknown
slr0886	-1.11508	9.15456e-06	3.86726e-05	fabG	fabG1,fabG	3-oxoacyl-[acyl-carrier-protein] reductase	3-oxoacyl-[acyl-carrier protein] reductase	Fatty acid, phospholipid and sterol metabolism
slr1302	-1.11838	2.61996e-10	1.98439e-09		cupB,chpX,slr1302	CO2 hydration protein	protein involved in constitutive low affinity CO2 uptake	Other categories
slr1166	-1.12127	2.90047e-05	0.000109842		pgt,pgtA	glycosyltransferase	UDP-glucose:tetrahydrobiopterin glucosyltransferase	Energy metabolism
sll0980	-1.12384	1.93977e-05	7.6898e-05		NA	reverse transcriptase-like protein	unknown protein	Unknown
ssr1399	-1.12636	1.29012e-05	5.31743e-05	rpsR	rpsR,rps18,ssr1399,rps	30S ribosomal protein S18	30S ribosomal protein S18	Translation
sll0546	-1.13011	1.18045e-08	7.46537e-08		NA	translation initiation factor	probable translation initiation factor	Translation
ssl2823	-1.13181	0.000158003	0.000521119		tatA	twin-arginine translocase TatA/TatE family subunit	hypothetical protein	Hypothetical
sll1414	-1.1319	1.47098e-07	8.08034e-07	psb29	psb29,sll1414	photosystem II biogenesis protein Psp29	hypothetical protein	Hypothetical
sll2010	-1.13552	3.10593e-07	1.62569e-06	murD	murD	UDP-N-acetylmuramoyl-L-alanine--D-glutamate ligase	UDP-N-acetylmuramoylalanine--D-glutamate ligase	Cell envelope
sll1937	-1.13789	1.29554e-05	5.33294e-05		fur,zur	Fur family transcriptional regulator	ferric uptake regulation protein	Regulatory functions
slr1622	-1.13881	1.08729e-10	8.5784e-10		ppa,ipyR	inorganic diphosphatase	soluble inorganic pyrophosphatase	Central intermediary metabolism
sll0712	-1.14204	1.22845e-06	5.8366e-06		cysM	cysteine synthase A	cysteine synthase	Amino acid biosynthesis
sll1491	-1.14234	2.72619e-07	1.44099e-06		NA	WD40 repeat domain-containing protein	periplasmic WD-repeat protein	Other categories
slr1942	-1.14526	1.68421e-06	7.88003e-06	kaiC	kaiC3,kaiC	circadian clock protein KaiC	circadian clock protein KaiC homolog	Other categories
slr1935	-1.14757	5.79182e-05	0.000206695		NA	MFS transporter	hypothetical protein	Hypothetical
sll0615	-1.14788	0.00156813	0.00409724		NA	TMEM165/GDT1 family protein	hypothetical protein	Hypothetical
slr0438	-1.15101	3.98467e-05	0.00014659		NA	DUF3082 domain-containing protein	hypothetical protein	Hypothetical
sll1736	-1.15416	6.34473e-08	3.68658e-07		sll1736	hypothetical protein	hypothetical protein	Hypothetical
slr1777	-1.15417	1.16239e-07	6.45128e-07	bchD	chlD	magnesium chelatase ATPase subunit D	magnesium protoporphyrin IX chelatase subunit D	Biosynthesis of cofactors, prosthetic groups, and carriers
sll1367	-1.15724	2.29363e-06	1.05024e-05		NA	Crp/Fnr family transcriptional regulator	hypothetical protein	Hypothetical
sll1057	-1.16017	3.73736e-06	1.66168e-05		trx,trxM2,TrxZ,trxC	thioredoxin family protein	thioredoxin M	Biosynthesis of cofactors, prosthetic groups, and carriers
slr1437	-1.16199	0.00010352	0.000353373		slr1437	hypothetical protein	unknown protein	Unknown
slr1916	-1.16498	1.32949e-05	5.45175e-05		NA	alpha/beta hydrolase	probable esterase	Other categories
slr0887	-1.16548	0.000297438	0.000922401		slr0887	aminotransferase class IV	hypothetical protein	Hypothetical
slr1469	-1.16778	5.15627e-06	2.25823e-05	rnpA	rnpA,rnpB,rnp	ribonuclease P protein component	protein subunit of ribonuclease P (RNase P)	Transcription
slr0871	-1.16792	0.000355806	0.00108153		NA	KGK domain-containing protein	unknown protein	Unknown
slr0195	-1.169	0.00124281	0.00334219		NA	TolB family protein	hypothetical protein	Hypothetical
sll0026	-1.17503	3.58657e-11	3.0223e-10		ndhF4,ndhF,sll0026	NAD(P)H-quinone oxidoreductase subunit F	NADH dehydrogenase subunit 5 (involved in constitutive, low affinity CO2 uptake)	Photosynthesis and respiration
sll1377	-1.17947	2.51157e-10	1.91582e-09		NA	glycosyltransferase family 2 protein	probable glycosyltransferase	Other categories
slr1783	-1.18238	2.33521e-08	1.41831e-07	rre1	ycf29,rre1,crr1	two-component system response regulator Rre1	two-component response regulator NarL subfamily	Regulatory functions
sll1979	-1.18636	5.97233e-09	3.93953e-08		NA	hypothetical protein	hypothetical protein	Hypothetical
ssl1707	-1.18642	0.00433133	0.0101696		NA	sulfurtransferase TusA family protein	hypothetical protein	Hypothetical
sll1127	-1.18933	5.41792e-06	2.3696e-05	menB	menB	1,4-dihydroxy-2-naphthoyl-CoA synthase	1,4-dihydroxy-2-naphthoate synthase	Biosynthesis of cofactors, prosthetic groups, and carriers
slr0383	-1.18946	0.000785422	0.00219914	rsmD	NA	16S rRNA (guanine(966)-N(2))-methyltransferase RsmD	hypothetical protein	Hypothetical
sll0767	-1.19182	1.83912e-10	1.42311e-09	rplT	rplT,rpl20,sll0767,rpl	50S ribosomal protein L20	50S ribosomal protein L20	Translation
slr0172	-1.20089	1.88891e-08	1.16706e-07		guaB	CBS domain-containing protein	hypothetical protein	Hypothetical
sll0497	-1.20223	3.85053e-07	1.98001e-06		NA	DUF3598 family protein	hypothetical protein	Hypothetical
sll1536	-1.20281	6.58853e-12	5.97422e-11	moeB	moeB,chlN	molybdopterin-synthase adenylyltransferase MoeB	molybdopterin biosynthesis MoeB protein	Biosynthesis of cofactors, prosthetic groups, and carriers
slr0435	-1.20366	2.64951e-09	1.81123e-08	accB	accB,fabE	acetyl-CoA carboxylase biotin carboxyl carrier protein	biotin carboxyl carrier protein of acetyl-CoA carboxylase	Fatty acid, phospholipid and sterol metabolism
sll0487	-1.20423	1.62137e-08	1.00951e-07		cpcM	methyltransferase domain-containing protein	hypothetical protein	Hypothetical
slr0739	-1.20496	4.80383e-11	3.965e-10		crtE	polyprenyl synthetase family protein	geranylgeranyl pyrophosphate synthase	Biosynthesis of cofactors, prosthetic groups, and carriers
sllt43	-1.20512	3.54825e-05	0.00013235
slr0861	-1.20685	4.59873e-08	2.72621e-07	purT	purT	phosphoribosylglycinamide formyltransferase 2	glycinamide ribonucleotide transformylase	Purines, pyrimidines, nucleosides, and nucleotides
slr0110	-1.21084	1.91562e-06	8.89809e-06		NA	ParA family protein	hypothetical protein	Hypothetical
sll0379	-1.21169	1.19187e-05	4.93142e-05	lpxA	lpxA	acyl-ACP--UDP-N-acetylglucosamine O-acyltransferase	acyl-[acyl-carrier-protein]--UDP-N-acetylglucosamine o-acyltransferase	Cell envelope
slr1934	-1.21252	7.17717e-11	5.77583e-10	pdhA	pdhA	pyruvate dehydrogenase (acetyl-transferring) E1 component subunit alpha	pyruvate dehydrogenase E1 component, alpha subunit	Energy metabolism
slr1517	-1.21324	5.78801e-07	2.92032e-06	leuB	leuB	3-isopropylmalate dehydrogenase	3-isopropylmalate dehydrogenase	Amino acid biosynthesis
sll0540	-1.21425	0.00384371	0.00910443		sll0540,pstS	PstS family phosphate ABC transporter substrate-binding protein	phosphate-binding protein PstS homolog	Transport and binding proteins
sll0930	-1.21788	1.24831e-06	5.90929e-06		NA	hypothetical protein	unknown protein	Unknown
slr0249	-1.21857	0.000814401	0.00227171		NA	DUF1818 family protein	hypothetical protein	Hypothetical
slr0804	-1.22076	5.67517e-09	3.75121e-08	dacB	dacB,pbp8,pbp4,slr0804	D-alanyl-D-alanine carboxypeptidase/D-alanyl-D-alanine-endopeptidase	probable D-alanyl-D-alanine carboxypeptidase	Cell envelope
sll1203	-1.22158	0.00177512	0.00457861		NA	sucrase ferredoxin	hypothetical protein	Hypothetical
smr0010	-1.22305	2.19769e-05	8.58537e-05	petG	petG,smr0010	cytochrome b6-f complex subunit PetG	cytochrome b6-f complex subunit 5	Photosynthesis and respiration
slr1992	-1.22424	5.63944e-08	3.30662e-07		gpx2,gpx-2,slr1992	glutathione peroxidase	glutathione peroxidase-like NADPH peroxidase	Biosynthesis of cofactors, prosthetic groups, and carriers
sll1110	-1.22433	7.46067e-09	4.86152e-08	prfA	prfA,sueB	peptide chain release factor 1	peptide chain release factor 1	Translation
slr0587	-1.22459	2.19611e-06	1.00702e-05		NA	hypothetical protein	unknown protein	Unknown
slr0260	-1.22649	2.74161e-07	1.4448e-06	cobO	cobO,cobA,btuR	cob(I)yrinic acid a,c-diamide adenosyltransferase	cob(I)alamin adenosyltransferase	Biosynthesis of cofactors, prosthetic groups, and carriers
sll1101	-1.22959	2.2023e-09	1.52129e-08	rpsJ	rpsJ,rps10,rps,sll1101	30S ribosomal protein S10	30S ribosomal protein S10	Translation
sll1006	-1.23919	1.15919e-06	5.55273e-06		NA	DUF2157 domain-containing protein	unknown protein	Unknown
sll0998	-1.24299	1.78336e-08	1.10397e-07		ycf30,rbcR,lysR	LysR family transcriptional regulator	LysR family transcriptional regulator	Regulatory functions
sll0222	-1.24332	2.59141e-10	1.96739e-09		phoA	metallophosphoesterase	putative purple acid phosphatase	Other categories
slr1762	-1.24607	2.47324e-05	9.51176e-05		NA	HAD family hydrolase	hypothetical protein	Hypothetical
ssl3829	-1.24797	0.000753026	0.00211702		NA	chlororespiratory reduction protein 7	hypothetical protein	Hypothetical
sll1275	-1.24823	1.43871e-09	1.00898e-08	pyk	pyk2,pk,pyk	pyruvate kinase	pyruvate kinase 2	Energy metabolism
sll1959	-1.24989	0.000206608	0.000659138	hisN	suhB,ssyA	histidinol-phosphatase	probable inositol monophosphatase	Other categories
slr1928	-1.25022	5.05756e-06	2.21802e-05		pilA5	hypothetical protein	type 4 pilin-like protein	Unknown
slr2070	-1.25173	7.88918e-07	3.91298e-06		NA	DUF1868 domain-containing protein	hypothetical protein	Hypothetical
sll0063a	-1.25186	1.06088e-05	4.42352e-05
sll0065	-1.25663	2.71077e-10	2.04835e-09	ilvN	ilvN	acetolactate synthase small subunit	acetolactate synthase small subunit	Amino acid biosynthesis
slr1208	-1.25887	9.8385e-10	7.0222e-09		NA	bifunctional aldolase/short-chain dehydrogenase	probable oxidoreductase	Other categories
slr1097	-1.26147	3.97611e-09	2.66648e-08		NA	CRR6 family NdhI maturation factor	hypothetical protein	Hypothetical
sll0226	-1.26307	4.68557e-12	4.33415e-11		ycf4	photosystem I assembly protein Ycf4	photosystem I assembly related protein	Photosynthesis and respiration
sll1261	-1.2647	2.96533e-08	1.78418e-07	tsf	tsf	translation elongation factor Ts	elongation factor TS	Translation
ssl1426	-1.26583	1.38917e-08	8.71685e-08	rpmI	rpmI,rpl35,ssl1426,rpl	50S ribosomal protein L35	50S ribosomal protein L35	Translation
sll1463	-1.26617	1.01834e-12	9.96364e-12	ftsH4	ftsH,ftsH4,sll1463	ATP-dependent zinc metalloprotease FtsH4	cell division protein FtsH	Cellular processes
ssr0330	-1.26798	3.45408e-05	0.000129287		ftrV,FTR-V,ssr0330	ferredoxin-thioredoxin reductase variable chain	ferredoxin-thioredoxin reductase, variable chain	Biosynthesis of cofactors, prosthetic groups, and carriers
sll0554	-1.27144	7.83934e-07	3.89426e-06		ftrC	ferredoxin:thioredoxin reductase	ferredoxin-thioredoxin reductase, catalytic chain	Biosynthesis of cofactors, prosthetic groups, and carriers
ST6803t27	-1.27188	0.00196363	0.00502059
sml0007	-1.27416	9.08915e-08	5.13298e-07		psbY,ycf32,sml0007	photosystem II protein Y	photosystem II protein Y	Photosynthesis and respiration
slr0013	-1.27685	5.73622e-10	4.16815e-09		NA	DUF4330 domain-containing protein	hypothetical protein	Hypothetical
ssl2069	-1.27924	0.00118328	0.00318743		NA	hypothetical protein	hypothetical protein	Hypothetical
slr0776	-1.28275	4.04072e-11	3.37846e-10	lpxD	lpxD	UDP-3-O-(3-hydroxymyristoyl)glucosamine N-acyltransferase	UDP-3-o-[3-hydroxymyristoyl] glucosamine n-acyltransferase	Fatty acid, phospholipid and sterol metabolism
slr2072	-1.28314	7.89456e-08	4.51378e-07	ilvA	ilvA	threonine ammonia-lyase, biosynthetic	L-threonine deaminase	Amino acid biosynthesis
sll0199	-1.28668	2.56516e-06	1.16628e-05	petE	petE	plastocyanin	plastocyanin	Photosynthesis and respiration
slr0681	-1.28745	4.44586e-09	2.96914e-08		NA	calcium/sodium antiporter	probable sodium/calcium exchanger protein	Transport and binding proteins
sll1931	-1.28813	2.47633e-14	2.8068e-13	glyA	glyA,shm	serine hydroxymethyltransferase	serine hydroxymethyltransferase	Amino acid biosynthesis
slr0270	-1.29125	1.03452e-06	5.00019e-06		NA	DUF2605 domain-containing protein	hypothetical protein	Hypothetical
sll1958	-1.29223	5.20659e-07	2.64642e-06	hisC	hisC	histidinol-phosphate transaminase	histidinol phosphate aminotransferase	Amino acid biosynthesis
slr0750	-1.29536	2.36951e-07	1.25865e-06	bchN	chlN	ferredoxin:protochlorophyllide reductase (ATP-dependent) subunit N	light-independent protochlorophyllide reductase subunit ChlN	Biosynthesis of cofactors, prosthetic groups, and carriers
slr1051	-1.29615	5.77127e-08	3.37164e-07	fabI	envM,fabI	enoyl-ACP reductase FabI	enoyl-[acyl-carrier-protein] reductase	Fatty acid, phospholipid and sterol metabolism
ST6803t38	-1.29806	0.0045694	0.0106278
ssl3335	-1.2983	2.10575e-10	1.61391e-09	secE	secE,ssl3335	preprotein translocase subunit SecE	preprotein translocase SecE subunit	Cellular processes
sll0455	-1.30363	2.45535e-10	1.87738e-09		thrA,hom	homoserine dehydrogenase	homoserine dehydrogenase	Amino acid biosynthesis
sll0735	-1.30514	2.32494e-09	1.59914e-08		NA	glycoside hydrolase family 57 protein	hypothetical protein	Hypothetical
slr0193	-1.30611	1.4152e-10	1.10303e-09		rbp3	RNA-binding protein	RNA-binding protein	Translation
sll0900	-1.30966	9.99678e-07	4.84633e-06	hisG	hisG	ATP phosphoribosyltransferase	ATP phosphoribosyltransferase	Amino acid biosynthesis
slr0434	-1.31029	4.07766e-14	4.4952e-13	efp	efp	elongation factor P	elongation factor P	Translation
slr0088	-1.31234	7.26732e-08	4.18489e-07		crtO	FAD-dependent oxidoreductase	beta-carotene ketolase	Biosynthesis of cofactors, prosthetic groups, and carriers
sll1721	-1.31606	5.77307e-13	5.73565e-12		pdhB	alpha-ketoacid dehydrogenase subunit beta	pyruvate dehydrogenase E1 component, beta subunit	Energy metabolism
sll0860	-1.31744	2.7284e-05	0.000104061		NA	DUF3110 domain-containing protein	hypothetical protein	Hypothetical
ST6803t26	-1.32228	0.000345745	0.00105452
smr0011	-1.32851	0.000129768	0.000434282
ST6803t07	-1.33026	0.0158321	0.0322554
sll1425	-1.3377	2.00974e-14	2.31048e-13	proS	proS,drpA	proline--tRNA ligase	proline-tRNA ligase	Translation
ST6803t02	-1.33937	0.00272916	0.00675262
slr1649	-1.34206	8.04866e-07	3.97982e-06		cpcT	chromophore lyase CpcT/CpeT	hypothetical protein	Hypothetical
sll0541	-1.34221	4.22517e-09	2.82761e-08		NA	acyl-CoA desaturase	acyl-lipid desaturase (delta 9)	Fatty acid, phospholipid and sterol metabolism
sll0216	-1.34365	2.02493e-06	9.35185e-06		NA	L-threonylcarbamoyladenylate synthase	hypothetical protein	Hypothetical
slr2007	-1.34436	4.56425e-07	2.32842e-06		ndhD5,ndhD,mrpD	cation:proton antiporter	NADH dehydrogenase subunit 4	Photosynthesis and respiration
sll1853	-1.34941	0.000129785	0.000434282		NA	DUF3750 domain-containing protein	unknown protein	Unknown
ST6803t35	-1.3542	0.0001827	0.00059166
slr0877	-1.35488	9.55352e-12	8.49524e-11	gatA	NA	Asp-tRNA(Asn)/Glu-tRNA(Gln) amidotransferase subunit GatA	glutamyl-tRNA(Gln) amidotransferase subunit A	Translation
sll0851	-1.35943	8.4871e-06	3.60898e-05	psbC	psbC	photosystem II reaction center protein CP43	photosystem II CP43 protein	Photosynthesis and respiration
sll0601	-1.36522	1.17233e-08	7.42859e-08		sll0601	carbon-nitrogen hydrolase family protein	nitrilase homolog	Amino acid biosynthesis
sll0992	-1.36727	1.98228e-10	1.5229e-09	fghA	NA	S-formylglutathione hydrolase	putative esterase	Other categories
slr0074	-1.36867	1.24654e-08	7.86786e-08	sufB	ycf24,sufB	Fe-S cluster assembly protein SufB	ABC transporter subunit	Transport and binding proteins
slr0989	-1.37074	6.91641e-07	3.46251e-06		NA	YebC/PmpR family DNA-binding transcriptional regulator	hypothetical protein	Hypothetical
sll1435	-1.37101	1.64235e-09	1.13938e-08	gatB	pet112	Asp-tRNA(Asn)/Glu-tRNA(Gln) amidotransferase subunit GatB	glutamyl-tRNA(Gln) amidotransferase subunit B	Translation
slr0623	-1.3843	1.29859e-07	7.15782e-07	trxA	trxA,trxA1,trxM	thioredoxin	thioredoxin	Biosynthesis of cofactors, prosthetic groups, and carriers
slr1541	-1.40155	3.02914e-11	2.60717e-10		NA	DUF3782 domain-containing protein	hypothetical protein	Hypothetical
sll0542	-1.40605	3.11477e-13	3.183e-12	acs	NA	acetate--CoA ligase	acetyl-coenzyme A synthetase	Energy metabolism
slr1165	-1.40939	1.26126e-15	1.59215e-14	sat	met3,sopT,sat	sulfate adenylyltransferase	sulfate adenylyltransferase	Amino acid biosynthesis
sll1910	-1.41095	7.34441e-08	4.22173e-07		zam	ribonuclease R	protein conferring resistance to acetazolamide Zam	Other categories
ST6803t28	-1.41579	0.00608253	0.0137982
sll0019	-1.41751	1.73423e-11	1.51698e-10	dxr	dxr	1-deoxy-D-xylulose-5-phosphate reductoisomerase	1-deoxy-d-xylulose 5-phosphate reductoisomerase	Other categories
sll1363	-1.41823	2.32569e-13	2.38421e-12	ilvC	ilvC	ketol-acid reductoisomerase	ketol-acid reductoisomerase	Amino acid biosynthesis
slr0774	-1.42214	1.05973e-14	1.25415e-13	secD	secD	protein translocase subunit SecD	protein-export membrane protein SecD	Cellular processes
slr0888	-1.42636	1.72718e-08	1.07332e-07		slr0888	hypothetical protein	hypothetical protein	Hypothetical
slr1779	-1.43577	1.86949e-10	1.43969e-09		pdxJ	pyridoxine 5'-phosphate synthase	pyridoxal phosphate biosynthetic protein PdxJ	Biosynthesis of cofactors, prosthetic groups, and carriers
slr1394	-1.43913	1.5081e-09	1.05078e-08		NA	divergent PAP2 family protein	hypothetical protein	Hypothetical
sll1454	-1.44068	8.29485e-10	5.93358e-09		narB	nitrate reductase	ferredoxin-nitrate reductase	Amino acid biosynthesis
sll1109	-1.4479	4.77986e-12	4.4087e-11		NA	DUF3727 domain-containing protein	hypothetical protein	Hypothetical
sll0454	-1.44984	1.1493e-09	8.13098e-09	pheS	pheS	phenylalanine--tRNA ligase subunit alpha	phenylalanyl-tRNA synthetase alpha chain	Translation
ST6803t09	-1.45289	9.27946e-08	5.23128e-07
sll0990	-1.46327	1.06658e-10	8.43569e-10		NA	S-(hydroxymethyl)glutathione dehydrogenase/class III alcohol dehydrogenase	glutathione-dependent formaldehyde dehydrogenase	Other categories
sll0593	-1.46693	1.95193e-08	1.20139e-07	glk	glk,cglk,sll0593	glucokinase	glucokinase	Energy metabolism
slr2023	-1.46801	1.33166e-11	1.16801e-10	fabD	fabD,tfpA	ACP S-malonyltransferase	malonyl coenzyme A-acyl carrier protein transacylase	Fatty acid, phospholipid and sterol metabolism
sll0504	-1.46814	1.5236e-17	2.23949e-16	lysA	lysA	diaminopimelate decarboxylase	diaminopimelate decarboxylase	Amino acid biosynthesis
sll0807	-1.46915	2.65977e-09	1.81394e-08	rpe	rpe,cfxE,sll0807	ribulose-phosphate 3-epimerase	pentose-5-phosphate-3-epimerase	Energy metabolism
sll0145	-1.47006	1.05989e-10	8.40339e-10	frr	frr,rrf	ribosome recycling factor	ribosome releasing factor	Translation
slr0502	-1.47725	7.50487e-08	4.30627e-07	cobW	cobW	cobalamin biosynthesis protein CobW	cobalamin synthesis protein cobW homolog	Biosynthesis of cofactors, prosthetic groups, and carriers
slr1579	-1.47773	6.13405e-11	4.98624e-10		NA	DUF3352 domain-containing protein	hypothetical protein	Hypothetical
sll1451	-1.48002	3.16798e-07	1.65548e-06	ntrB	nrtB	nitrate ABC transporter permease	nitrate/nitrite transport system permease protein	Transport and binding proteins
sll1835	-1.48058	2.83307e-07	1.49014e-06		sll1835	CsgG/HfaB family protein	periplasmic protein, function unknown	Hypothetical
sll0662	-1.48179	1.86276e-10	1.43794e-09		fed7	ferredoxin	4Fe-4S type iron-sulfur protein	Hypothetical
ST6803t18	-1.48281	0.00111382	0.00301799
slr1096	-1.49045	1.23064e-19	2.04198e-18	lpdA	phdD,lpd,pdhD	dihydrolipoyl dehydrogenase	dihydrolipoamide dehydrogenase	Energy metabolism
sll1452	-1.49112	3.21401e-09	2.16895e-08		nrtC	nitrate ABC transporter ATP-binding protein	nitrate/nitrite transport system ATP-binding protein	Transport and binding proteins
sll1317	-1.51298	5.81545e-08	3.39129e-07	petA	petA	apocytochrome f	apocytochrome f, component of cytochrome b6/f complex	Photosynthesis and respiration
sll1172	-1.51886	5.72024e-12	5.21627e-11	thrC	thrC	threonine synthase	threonine synthase	Amino acid biosynthesis
slr0081	-1.52116	2.30962e-08	1.40563e-07		hisB,phoB,rre29,sphR,slr0081	response regulator transcription factor	two-component response regulator OmpR subfamily	Regulatory functions
sll1559	-1.52168	3.09208e-11	2.64719e-10		sll1559	alanine--glyoxylate aminotransferase family protein	soluble hydrogenase 42 kD subunit	Other categories
sll1456	-1.52658	1.07957e-09	7.67138e-09		NA	FkbM family methyltransferase	unknown protein	Unknown
ssr3304	-1.53486	0.00117425	0.00316575		NA	PCP reductase family protein	hypothetical protein	Hypothetical
sll0685	-1.53782	0.0165846	0.0336606		NA	thioredoxin family protein	hypothetical protein	Hypothetical
sll0088	-1.53817	4.33954e-11	3.61891e-10	sufR	sufR	iron-sulfur cluster biosynthesis transcriptional regulator SufR	hypothetical protein	Hypothetical
sll0478	-1.54351	0.000393933	0.00118845		exbD	biopolymer transporter ExbD	unknown protein	Unknown
slr0171	-1.54475	2.54936e-12	2.43513e-11		ycf37	tetratricopeptide repeat protein	photosystem I assembly related protein Ycf37	Photosynthesis and respiration
sll0849	-1.54518	8.17851e-07	4.03783e-06	psbD	psbD1,psbD,psbD-1,psbDI	photosystem II D2 protein (photosystem q(a) protein)	photosystem II reaction center D2 protein	Photosynthesis and respiration
sll1663	-1.54707	3.22603e-10	2.41502e-09		nblB1,nblB	HEAT repeat domain-containing protein	phycocyanin alpha phycocyanobilin lyase related protein	Photosynthesis and respiration
ST6803t17	-1.55666	0.00895345	0.0194475
slr1124	-1.55926	4.1114e-14	4.51693e-13		gpmB,slr1124	histidine phosphatase family protein	phosphoglycerate mutase	Energy metabolism
ssr2062	-1.56141	2.96818e-09	2.01573e-08		ssr2062	hypothetical protein	hypothetical protein	Hypothetical
slr1177	-1.56378	5.84443e-16	7.61669e-15		NA	TIGR03943 family protein	hypothetical protein	Hypothetical
slr0695	-1.56557	3.71484e-14	4.11157e-13		NA	hypothetical protein	hypothetical protein	Hypothetical
slr0906	-1.5659	1.82555e-06	8.49197e-06	psbB	psbB	photosystem II chlorophyll-binding protein CP47	photosystem II core light harvesting protein	Photosynthesis and respiration
ssr1375	-1.56961	1.85466e-07	1.0017e-06		NA	hypothetical protein	hypothetical protein	Hypothetical
slr1890	-1.56982	3.09034e-11	2.64719e-10	bfr	bfrB	bacterioferritin	bacterioferritin	Transport and binding proteins
sll0947	-1.57313	9.27696e-15	1.10602e-13	raiA	lrtA	ribosome-associated translation inhibitor RaiA	light repressed protein A homolog	Other categories
ssr2611	-1.58127	6.7054e-06	2.89339e-05		NA	hypothetical protein	hypothetical protein	Hypothetical
sll1453	-1.58993	1.17472e-09	8.27444e-09		nrtD	nitrate ABC transporter ATP-binding protein	nitrate/nitrite transport system ATP-binding protein	Transport and binding proteins
ssr2227	-1.59075	0.00403488	0.00954318
sll0574	-1.59123	2.91094e-08	1.75804e-07		rfbA,sll0574	ABC transporter permease	probable permease protein of lipopolysaccharide ABC transporter	Transport and binding proteins
ssr2848	-1.5946	1.03005e-06	4.98605e-06		NA	hypothetical protein	unknown protein	Unknown
sll0053	-1.59497	1.09488e-13	1.15555e-12	accC	accC,fabG	acetyl-CoA carboxylase biotin carboxylase subunit	biotin carboxylase	Fatty acid, phospholipid and sterol metabolism
slr0067	-1.59993	1.07517e-12	1.04878e-11		MRP	Mrp/NBP35 family ATP-binding protein	MRP protein homolog	Other categories
sll2002	-1.608	3.69913e-10	2.73108e-09		NA	Tab2/Atab2 family RNA-binding protein	hypothetical protein	Hypothetical
ssl1263	-1.61129	1.1796e-10	9.26132e-10		NA	DUF2997 domain-containing protein	hypothetical protein	Hypothetical
sll1521	-1.62323	3.91383e-13	3.94941e-12		flv1,flv	diflavin flavoprotein	flavoprotein	Other categories
sll1866	-1.62835	3.24963e-12	3.04973e-11		NA	L-threonylcarbamoyladenylate synthase	hypothetical protein	Hypothetical
sll1035	-1.63123	1.11838e-10	8.80214e-10	upp	upp,uraP	uracil phosphoribosyltransferase	uracil phosphoribosyltransferase	Purines, pyrimidines, nucleosides, and nucleotides
slr0738	-1.63163	5.83257e-17	8.19871e-16	trpE	trpE	anthranilate synthase component I	anthranilate synthetase alpha-subunit	Amino acid biosynthesis
sll1108	-1.63669	1.16797e-11	1.03006e-10	surE	surE	5'/3'-nucleotidase SurE	stationary-phase survival protein SurE homolog	Other categories
slr0680	-1.64382	5.0893e-14	5.53461e-13
sll1605	-1.64454	4.4836e-13	4.49617e-12	fabZ	fabZ,sefA	3-hydroxyacyl-ACP dehydratase FabZ	(3R)-hydroxymyristol acyl carrier protein dehydrase	Fatty acid, phospholipid and sterol metabolism
sll1450	-1.64547	1.52889e-09	1.06296e-08		nrtA	CmpA/NrtA family ABC transporter substrate-binding protein	nitrate/nitrite transport system substrate-binding protein	Transport and binding proteins
[truncated: 256 more rows]

## Sheet: 3h -N+G vs C
Gene	log2FoldChange	pvalue	padj	gene symbol Assembly	gene symbol by cyanobase	product by Assembly	description by cyanobase	functional category
[truncated: 1,806 more rows]

[truncated: 1 more sheets: 6h -N+G vs C]
