# Supplementary material for: Glucose Uncouples Nitrogen Sensing From Chlorosis via a Photosynthetic Checkpoint in Synechocystis sp. PCC 6803
Source: Physiol Plant. 2025 Nov 21;177(6):e70645. doi: 10.1111/ppl.70645 (PMC12638213; doi:10.1111/ppl.70645)
Supplement: Supplementary file 7 — Data S2: Supporting Information. [file PPL-177-e70645-s004.zip]

Archive with 114 entries (66 files):
- ma_plot_G3h_vs_C_files/
- ma_plot_G3h_vs_C_files/crosstalk-1.2.1/
- ma_plot_G3h_vs_C_files/crosstalk-1.2.1/css/
- ma_plot_G3h_vs_C_files/crosstalk-1.2.1/css/crosstalk.min.css
- ma_plot_G3h_vs_C_files/crosstalk-1.2.1/js/
- ma_plot_G3h_vs_C_files/crosstalk-1.2.1/js/crosstalk.js
- ma_plot_G3h_vs_C_files/crosstalk-1.2.1/js/crosstalk.js.map
- ma_plot_G3h_vs_C_files/crosstalk-1.2.1/js/crosstalk.min.js
- ma_plot_G3h_vs_C_files/crosstalk-1.2.1/js/crosstalk.min.js.map
- ma_plot_G3h_vs_C_files/crosstalk-1.2.1/scss/
- ma_plot_G3h_vs_C_files/crosstalk-1.2.1/scss/crosstalk.scss
- ma_plot_G3h_vs_C_files/htmltools-fill-0.5.8.1/
- ma_plot_G3h_vs_C_files/htmltools-fill-0.5.8.1/fill.css
- ma_plot_G3h_vs_C_files/htmlwidgets-1.6.4/
- ma_plot_G3h_vs_C_files/htmlwidgets-1.6.4/htmlwidgets.js
- ma_plot_G3h_vs_C_files/jquery-3.5.1/
- ma_plot_G3h_vs_C_files/jquery-3.5.1/jquery-AUTHORS.txt
- ma_plot_G3h_vs_C_files/jquery-3.5.1/jquery.js
- ma_plot_G3h_vs_C_files/jquery-3.5.1/jquery.min.js
- ma_plot_G3h_vs_C_files/jquery-3.5.1/jquery.min.map
- ma_plot_G3h_vs_C_files/plotly-binding-4.10.4/
- ma_plot_G3h_vs_C_files/plotly-binding-4.10.4/plotly.js
- ma_plot_G3h_vs_C_files/plotly-htmlwidgets-css-2.11.1/
- ma_plot_G3h_vs_C_files/plotly-htmlwidgets-css-2.11.1/plotly-htmlwidgets.css
- ma_plot_G3h_vs_C_files/plotly-main-2.11.1/
- ma_plot_G3h_vs_C_files/plotly-main-2.11.1/plotly-latest.min.js
- ma_plot_G3h_vs_C_files/typedarray-0.1/
- ma_plot_G3h_vs_C_files/typedarray-0.1/typedarray.min.js
- ma_plot_G6h_vs_C_files/
- ma_plot_G6h_vs_C_files/crosstalk-1.2.1/
- ma_plot_G6h_vs_C_files/crosstalk-1.2.1/css/
- ma_plot_G6h_vs_C_files/crosstalk-1.2.1/css/crosstalk.min.css
- ma_plot_G6h_vs_C_files/crosstalk-1.2.1/js/
- ma_plot_G6h_vs_C_files/crosstalk-1.2.1/js/crosstalk.js
- ma_plot_G6h_vs_C_files/crosstalk-1.2.1/js/crosstalk.js.map
- ma_plot_G6h_vs_C_files/crosstalk-1.2.1/js/crosstalk.min.js
- ma_plot_G6h_vs_C_files/crosstalk-1.2.1/js/crosstalk.min.js.map
- ma_plot_G6h_vs_C_files/crosstalk-1.2.1/scss/
- ma_plot_G6h_vs_C_files/crosstalk-1.2.1/scss/crosstalk.scss
- ma_plot_G6h_vs_C_files/htmltools-fill-0.5.8.1/
- ma_plot_G6h_vs_C_files/htmltools-fill-0.5.8.1/fill.css
- ma_plot_G6h_vs_C_files/htmlwidgets-1.6.4/
- ma_plot_G6h_vs_C_files/htmlwidgets-1.6.4/htmlwidgets.js
- ma_plot_G6h_vs_C_files/jquery-3.5.1/
- ma_plot_G6h_vs_C_files/jquery-3.5.1/jquery-AUTHORS.txt
- ma_plot_G6h_vs_C_files/jquery-3.5.1/jquery.js
- ma_plot_G6h_vs_C_files/jquery-3.5.1/jquery.min.js
- ma_plot_G6h_vs_C_files/jquery-3.5.1/jquery.min.map
- ma_plot_G6h_vs_C_files/plotly-binding-4.10.4/
- ma_plot_G6h_vs_C_files/plotly-binding-4.10.4/plotly.js
- ma_plot_G6h_vs_C_files/plotly-htmlwidgets-css-2.11.1/
- ma_plot_G6h_vs_C_files/plotly-main-2.11.1/
- ma_plot_G6h_vs_C_files/plotly-main-2.11.1/plotly-latest.min.js
- ma_plot_G6h_vs_C_files/typedarray-0.1/
- ma_plot_G6h_vs_C_files/typedarray-0.1/typedarray.min.js
- ma_plot_N3h_vs_C_files/
- ma_plot_N3h_vs_C_files/crosstalk-1.2.1/
- ma_plot_N3h_vs_C_files/crosstalk-1.2.1/css/
- ma_plot_N3h_vs_C_files/crosstalk-1.2.1/css/crosstalk.min.css
- ma_plot_N3h_vs_C_files/crosstalk-1.2.1/js/
- ma_plot_N3h_vs_C_files/crosstalk-1.2.1/js/crosstalk.js
- ma_plot_N3h_vs_C_files/crosstalk-1.2.1/js/crosstalk.js.map
- ma_plot_N3h_vs_C_files/crosstalk-1.2.1/js/crosstalk.min.js
- ma_plot_N3h_vs_C_files/crosstalk-1.2.1/js/crosstalk.min.js.map
- ma_plot_N3h_vs_C_files/crosstalk-1.2.1/scss/
- ma_plot_N3h_vs_C_files/crosstalk-1.2.1/scss/crosstalk.scss
- ma_plot_N3h_vs_C_files/htmltools-fill-0.5.8.1/
- ma_plot_N3h_vs_C_files/htmltools-fill-0.5.8.1/fill.css
- ma_plot_N3h_vs_C_files/htmlwidgets-1.6.4/
- ma_plot_N3h_vs_C_files/htmlwidgets-1.6.4/htmlwidgets.js
- ma_plot_N3h_vs_C_files/jquery-3.5.1/
- ma_plot_N3h_vs_C_files/jquery-3.5.1/jquery-AUTHORS.txt
- ma_plot_N3h_vs_C_files/jquery-3.5.1/jquery.js
- ma_plot_N3h_vs_C_files/jquery-3.5.1/jquery.min.js
- ma_plot_N3h_vs_C_files/jquery-3.5.1/jquery.min.map
- ma_plot_N3h_vs_C_files/plotly-binding-4.10.4/
- ma_plot_N3h_vs_C_files/plotly-binding-4.10.4/plotly.js
- ma_plot_N3h_vs_C_files/plotly-htmlwidgets-css-2.11.1/
- ma_plot_N3h_vs_C_files/plotly-htmlwidgets-css-2.11.1/plotly-htmlwidgets.css
- ma_plot_N3h_vs_C_files/plotly-main-2.11.1/
- ma_plot_N3h_vs_C_files/plotly-main-2.11.1/plotly-latest.min.js
- ma_plot_N3h_vs_C_files/typedarray-0.1/
- ma_plot_N3h_vs_C_files/typedarray-0.1/typedarray.min.js
- ma_plot_N6h_vs_C_files/
- ma_plot_N6h_vs_C_files/crosstalk-1.2.1/
- ma_plot_N6h_vs_C_files/crosstalk-1.2.1/css/
- ma_plot_N6h_vs_C_files/crosstalk-1.2.1/css/crosstalk.min.css
- ma_plot_N6h_vs_C_files/crosstalk-1.2.1/js/
- ma_plot_N6h_vs_C_files/crosstalk-1.2.1/js/crosstalk.js
- ma_plot_N6h_vs_C_files/crosstalk-1.2.1/js/crosstalk.js.map
- ma_plot_N6h_vs_C_files/crosstalk-1.2.1/js/crosstalk.min.js
- ma_plot_N6h_vs_C_files/crosstalk-1.2.1/js/crosstalk.min.js.map
- ma_plot_N6h_vs_C_files/crosstalk-1.2.1/scss/
- ma_plot_N6h_vs_C_files/crosstalk-1.2.1/scss/crosstalk.scss
- ma_plot_N6h_vs_C_files/htmltools-fill-0.5.8.1/
- ma_plot_N6h_vs_C_files/htmltools-fill-0.5.8.1/fill.css
- ma_plot_N6h_vs_C_files/htmlwidgets-1.6.4/
- ma_plot_N6h_vs_C_files/htmlwidgets-1.6.4/htmlwidgets.js
- ma_plot_N6h_vs_C_files/jquery-3.5.1/
- ma_plot_N6h_vs_C_files/jquery-3.5.1/jquery-AUTHORS.txt
- ma_plot_N6h_vs_C_files/jquery-3.5.1/jquery.js
- ma_plot_N6h_vs_C_files/jquery-3.5.1/jquery.min.js
- ma_plot_N6h_vs_C_files/jquery-3.5.1/jquery.min.map
- ma_plot_N6h_vs_C_files/plotly-binding-4.10.4/
- ma_plot_N6h_vs_C_files/plotly-binding-4.10.4/plotly.js
- ma_plot_N6h_vs_C_files/plotly-htmlwidgets-css-2.11.1/
- ma_plot_N6h_vs_C_files/plotly-main-2.11.1/
- ma_plot_N6h_vs_C_files/plotly-main-2.11.1/plotly-latest.min.js
- ma_plot_N6h_vs_C_files/typedarray-0.1/
- ma_plot_N6h_vs_C_files/typedarray-0.1/typedarray.min.js
- ma_plot_G3h_vs_C.html
- ma_plot_G6h_vs_C.html
- ma_plot_N3h_vs_C.html
- ma_plot_N6h_vs_C.html
